# Supplementary material for: Metalloproteins as risk factors for osteoarthritis: improving and understanding causal estimates using Mendelian randomization
Source: Clin Rheumatol. 2024 May 8;43(6):2079–91. doi: 10.1007/s10067-024-06968-7 (PMC11111566; doi:10.1007/s10067-024-06968-7)
Supplement: Supplementary file 1 — Supplementary file1 (CSV 13 KB) [file 10067_2024_6968_MOESM1_ESM.csv]

id	trait	ncase	group_name	year	author	consortium	sex	pmid	population	unit	sample_size	build	ncontrol	category	subcategory	ontology	note	mr	nsnp	coverage	study_design	doi	priority	sd
prot-a-3258	Zinc fingers and homeoboxes protein 3	NA	public	2018	Sun BB	NA	Males and Females	29875488	European	NA	3301	HG19/GRCh37	NA	Immune system	Protein	NA	NA	1	10534735	NA	NA	NA	0	NA
prot-a-3262	Zinc finger protein 175	NA	public	2018	Sun BB	NA	Males and Females	29875488	European	NA	3301	HG19/GRCh37	NA	Immune system	Protein	NA	NA	1	10534735	NA	NA	NA	0	NA
prot-a-3273	Zinc finger protein 415	NA	public	2018	Sun BB	NA	Males and Females	29875488	European	NA	3301	HG19/GRCh37	NA	Immune system	Protein	NA	NA	1	10534735	NA	NA	NA	0	NA
prot-a-3277	Zinc finger protein 843	NA	public	2018	Sun BB	NA	Males and Females	29875488	European	NA	3301	HG19/GRCh37	NA	Immune system	Protein	NA	NA	1	10534735	NA	NA	NA	0	NA
prot-a-3270	Zinc finger protein 358	NA	public	2018	Sun BB	NA	Males and Females	29875488	European	NA	3301	HG19/GRCh37	NA	Immune system	Protein	NA	NA	1	10534735	NA	NA	NA	0	NA
prot-a-3261	Zinc finger protein 174	NA	public	2018	Sun BB	NA	Males and Females	29875488	European	NA	3301	HG19/GRCh37	NA	Immune system	Protein	NA	NA	1	10534735	NA	NA	NA	0	NA
prot-a-3276	Zinc finger protein 774	NA	public	2018	Sun BB	NA	Males and Females	29875488	European	NA	3301	HG19/GRCh37	NA	Immune system	Protein	NA	NA	1	10534735	NA	NA	NA	0	NA
prot-a-3271	Zinc finger protein 382	NA	public	2018	Sun BB	NA	Males and Females	29875488	European	NA	3301	HG19/GRCh37	NA	Immune system	Protein	NA	NA	1	10534735	NA	NA	NA	0	NA
prot-a-3260	Zinc finger protein 134	NA	public	2018	Sun BB	NA	Males and Females	29875488	European	NA	3301	HG19/GRCh37	NA	Immune system	Protein	NA	NA	1	10534735	NA	NA	NA	0	NA
prot-a-2358	PR domain zinc finger protein 4	NA	public	2018	Sun BB	NA	Males and Females	29875488	European	NA	3301	HG19/GRCh37	NA	Immune system	Protein	NA	NA	1	10534735	NA	NA	NA	0	NA
prot-a-2357	PR domain zinc finger protein 1	NA	public	2018	Sun BB	NA	Males and Females	29875488	European	NA	3301	HG19/GRCh37	NA	Immune system	Protein	NA	NA	1	10534735	NA	NA	NA	0	NA
prot-a-3275	Zinc finger protein 75D	NA	public	2018	Sun BB	NA	Males and Females	29875488	European	NA	3301	HG19/GRCh37	NA	Immune system	Protein	NA	NA	1	10534735	NA	NA	NA	0	NA
prot-a-3266	Zinc finger protein 264	NA	public	2018	Sun BB	NA	Males and Females	29875488	European	NA	3301	HG19/GRCh37	NA	Immune system	Protein	NA	NA	1	10534735	NA	NA	NA	0	NA
prot-a-3267	Zinc finger protein 276	NA	public	2018	Sun BB	NA	Males and Females	29875488	European	NA	3301	HG19/GRCh37	NA	Immune system	Protein	NA	NA	1	10534735	NA	NA	NA	0	NA
prot-a-1987	Myeloid zinc finger 1	NA	public	2018	Sun BB	NA	Males and Females	29875488	European	NA	3301	HG19/GRCh37	NA	Immune system	Protein	NA	NA	1	10534735	NA	NA	NA	0	NA
prot-a-3259	Zinc finger protein 10	NA	public	2018	Sun BB	NA	Males and Females	29875488	European	NA	3301	HG19/GRCh37	NA	Immune system	Protein	NA	NA	1	10534735	NA	NA	NA	0	NA
prot-a-3263	Zinc finger protein 180	NA	public	2018	Sun BB	NA	Males and Females	29875488	European	NA	3301	HG19/GRCh37	NA	Immune system	Protein	NA	NA	1	10534735	NA	NA	NA	0	NA
prot-a-3264	Zinc finger protein 18	NA	public	2018	Sun BB	NA	Males and Females	29875488	European	NA	3301	HG19/GRCh37	NA	Immune system	Protein	NA	NA	1	10534735	NA	NA	NA	0	NA
prot-a-2785	Zinc finger protein SNAI2	NA	public	2018	Sun BB	NA	Males and Females	29875488	European	NA	3301	HG19/GRCh37	NA	Immune system	Protein	NA	NA	1	10534735	NA	NA	NA	0	NA
prot-a-3269	Zinc finger protein 334	NA	public	2018	Sun BB	NA	Males and Females	29875488	European	NA	3301	HG19/GRCh37	NA	Immune system	Protein	NA	NA	1	10534735	NA	NA	NA	0	NA
prot-a-3274	Zinc finger protein 566	NA	public	2018	Sun BB	NA	Males and Females	29875488	European	NA	3301	HG19/GRCh37	NA	Immune system	Protein	NA	NA	1	10534735	NA	NA	NA	0	NA
prot-a-3268	Zinc finger protein 329	NA	public	2018	Sun BB	NA	Males and Females	29875488	European	NA	3301	HG19/GRCh37	NA	Immune system	Protein	NA	NA	1	10534735	NA	NA	NA	0	NA
prot-a-3272	Zinc finger protein 410	NA	public	2018	Sun BB	NA	Males and Females	29875488	European	NA	3301	HG19/GRCh37	NA	Immune system	Protein	NA	NA	1	10534735	NA	NA	NA	0	NA
prot-a-3265	Zinc finger protein 23	NA	public	2018	Sun BB	NA	Males and Females	29875488	European	NA	3301	HG19/GRCh37	NA	Immune system	Protein	NA	NA	1	10534735	NA	NA	NA	0	NA
prot-a-1860	Myc-associated zinc finger protein	NA	public	2018	Sun BB	NA	Males and Females	29875488	European	NA	3301	HG19/GRCh37	NA	Immune system	Protein	NA	NA	1	10534735	NA	NA	NA	0	NA
prot-a-1149	Ferritin	NA	public	2018	Sun BB	NA	Males and Females	29875488	European	NA	3301	HG19/GRCh37	NA	Immune system	Protein	NA	NA	1	10534735	NA	NA	NA	0	NA
prot-a-1148	Ferritin	NA	public	2018	Sun BB	NA	Males and Females	29875488	European	NA	3301	HG19/GRCh37	NA	Immune system	Protein	NA	NA	1	10534735	NA	NA	NA	0	NA
prot-a-1808	Lactotransferrin	NA	public	2018	Sun BB	NA	Males and Females	29875488	European	NA	3301	HG19/GRCh37	NA	Immune system	Protein	NA	NA	1	10534735	NA	NA	NA	0	NA
prot-a-1809	Lactotransferrin	NA	public	2018	Sun BB	NA	Males and Females	29875488	European	NA	3301	HG19/GRCh37	NA	Immune system	Protein	NA	NA	1	10534735	NA	NA	NA	0	NA
prot-a-480	Cadherin-1	NA	public	2018	Sun BB	NA	Males and Females	29875488	European	NA	3301	HG19/GRCh37	NA	Immune system	Protein	NA	NA	1	10534735	NA	NA	NA	0	NA
prot-a-479	Cadherin-12	NA	public	2018	Sun BB	NA	Males and Females	29875488	European	NA	3301	HG19/GRCh37	NA	Immune system	Protein	NA	NA	1	10534735	NA	NA	NA	0	NA
prot-a-478	Cadherin-12	NA	public	2018	Sun BB	NA	Males and Females	29875488	European	NA	3301	HG19/GRCh37	NA	Immune system	Protein	NA	NA	1	10534735	NA	NA	NA	0	NA
prot-a-482	Cadherin-15	NA	public	2018	Sun BB	NA	Males and Females	29875488	European	NA	3301	HG19/GRCh37	NA	Immune system	Protein	NA	NA	1	10534735	NA	NA	NA	0	NA
prot-a-481	Cadherin-15	NA	public	2018	Sun BB	NA	Males and Females	29875488	European	NA	3301	HG19/GRCh37	NA	Immune system	Protein	NA	NA	1	10534735	NA	NA	NA	0	NA
prot-a-483	Cadherin-2	NA	public	2018	Sun BB	NA	Males and Females	29875488	European	NA	3301	HG19/GRCh37	NA	Immune system	Protein	NA	NA	1	10534735	NA	NA	NA	0	NA
prot-a-484	Cadherin-3	NA	public	2018	Sun BB	NA	Males and Females	29875488	European	NA	3301	HG19/GRCh37	NA	Immune system	Protein	NA	NA	1	10534735	NA	NA	NA	0	NA
prot-a-485	Cadherin-5	NA	public	2018	Sun BB	NA	Males and Females	29875488	European	NA	3301	HG19/GRCh37	NA	Immune system	Protein	NA	NA	1	10534735	NA	NA	NA	0	NA
prot-a-486	Cadherin-7	NA	public	2018	Sun BB	NA	Males and Females	29875488	European	NA	3301	HG19/GRCh37	NA	Immune system	Protein	NA	NA	1	10534735	NA	NA	NA	0	NA
prot-a-487	Cadherin-related family member 1	NA	public	2018	Sun BB	NA	Males and Females	29875488	European	NA	3301	HG19/GRCh37	NA	Immune system	Protein	NA	NA	1	10534735	NA	NA	NA	0	NA
prot-a-489	Cadherin-related family member 3	NA	public	2018	Sun BB	NA	Males and Females	29875488	European	NA	3301	HG19/GRCh37	NA	Immune system	Protein	NA	NA	1	10534735	NA	NA	NA	0	NA
prot-a-488	Cadherin-related family member 3	NA	public	2018	Sun BB	NA	Males and Females	29875488	European	NA	3301	HG19/GRCh37	NA	Immune system	Protein	NA	NA	1	10534735	NA	NA	NA	0	NA
prot-a-490	Cadherin-related family member 5	NA	public	2018	Sun BB	NA	Males and Females	29875488	European	NA	3301	HG19/GRCh37	NA	Immune system	Protein	NA	NA	1	10534735	NA	NA	NA	0	NA
prot-a-546	Calcineurin B homologous protein 1	NA	public	2018	Sun BB	NA	Males and Females	29875488	European	NA	3301	HG19/GRCh37	NA	Immune system	Protein	NA	NA	1	10534735	NA	NA	NA	0	NA
prot-a-2947	Calcineurin B homologous protein 3	NA	public	2018	Sun BB	NA	Males and Females	29875488	European	NA	3301	HG19/GRCh37	NA	Immune system	Protein	NA	NA	1	10534735	NA	NA	NA	0	NA
prot-a-2350	Calcineurin subunit B type 1	NA	public	2018	Sun BB	NA	Males and Females	29875488	European	NA	3301	HG19/GRCh37	NA	Immune system	Protein	NA	NA	1	10534735	NA	NA	NA	0	NA
prot-a-342	Calcium-binding and coiled-coil domain-containing protein 2	NA	public	2018	Sun BB	NA	Males and Females	29875488	European	NA	3301	HG19/GRCh37	NA	Immune system	Protein	NA	NA	1	10534735	NA	NA	NA	0	NA
prot-a-343	Calcium-binding protein 8	NA	public	2018	Sun BB	NA	Males and Females	29875488	European	NA	3301	HG19/GRCh37	NA	Immune system	Protein	NA	NA	1	10534735	NA	NA	NA	0	NA
prot-a-2290	Calcium-dependent phospholipase A2	NA	public	2018	Sun BB	NA	Males and Females	29875488	European	NA	3301	HG19/GRCh37	NA	Immune system	Protein	NA	NA	1	10534735	NA	NA	NA	0	NA
prot-a-357	Calcium-regulated heat stable protein 1	NA	public	2018	Sun BB	NA	Males and Females	29875488	European	NA	3301	HG19/GRCh37	NA	Immune system	Protein	NA	NA	1	10534735	NA	NA	NA	0	NA
prot-a-896	Calcium uptake protein 3, mitochondrial	NA	public	2018	Sun BB	NA	Males and Females	29875488	European	NA	3301	HG19/GRCh37	NA	Immune system	Protein	NA	NA	1	10534735	NA	NA	NA	0	NA
prot-a-2218	Calcium/calmodulin-dependent 3',5'-cyclic nucleotide phosphodiesterase 1A	NA	public	2018	Sun BB	NA	Males and Females	29875488	European	NA	3301	HG19/GRCh37	NA	Immune system	Protein	NA	NA	1	10534735	NA	NA	NA	0	NA
prot-a-350	Calcium/calmodulin-dependent protein kinase kinase 1	NA	public	2018	Sun BB	NA	Males and Females	29875488	European	NA	3301	HG19/GRCh37	NA	Immune system	Protein	NA	NA	1	10534735	NA	NA	NA	0	NA
prot-a-346	Calcium/calmodulin-dependent protein kinase type 1	NA	public	2018	Sun BB	NA	Males and Females	29875488	European	NA	3301	HG19/GRCh37	NA	Immune system	Protein	NA	NA	1	10534735	NA	NA	NA	0	NA
prot-a-347	Calcium/calmodulin-dependent protein kinase type 1D	NA	public	2018	Sun BB	NA	Males and Females	29875488	European	NA	3301	HG19/GRCh37	NA	Immune system	Protein	NA	NA	1	10534735	NA	NA	NA	0	NA
prot-a-348	Calcium/calmodulin-dependent protein kinase type II subunit alpha	NA	public	2018	Sun BB	NA	Males and Females	29875488	European	NA	3301	HG19/GRCh37	NA	Immune system	Protein	NA	NA	1	10534735	NA	NA	NA	0	NA
prot-a-349	Calcium/calmodulin-dependent protein kinase type II subunit beta	NA	public	2018	Sun BB	NA	Males and Females	29875488	European	NA	3301	HG19/GRCh37	NA	Immune system	Protein	NA	NA	1	10534735	NA	NA	NA	0	NA
prot-a-895	EF-hand calcium-binding domain-containing protein 14	NA	public	2018	Sun BB	NA	Males and Females	29875488	European	NA	3301	HG19/GRCh37	NA	Immune system	Protein	NA	NA	1	10534735	NA	NA	NA	0	NA
prot-a-1180	Grancalcin	NA	public	2018	Sun BB	NA	Males and Females	29875488	European	NA	3301	HG19/GRCh37	NA	Immune system	Protein	NA	NA	1	10534735	NA	NA	NA	0	NA
prot-a-246	Osteocalcin	NA	public	2018	Sun BB	NA	Males and Females	29875488	European	NA	3301	HG19/GRCh37	NA	Immune system	Protein	NA	NA	1	10534735	NA	NA	NA	0	NA
prot-a-1915	Matrix metalloproteinase-16	NA	public	2018	Sun BB	NA	Males and Females	29875488	European	NA	3301	HG19/GRCh37	NA	Immune system	Protein	NA	NA	1	10534735	NA	NA	NA	0	NA
prot-a-1917	Matrix metalloproteinase-17	NA	public	2018	Sun BB	NA	Males and Females	29875488	European	NA	3301	HG19/GRCh37	NA	Immune system	Protein	NA	NA	1	10534735	NA	NA	NA	0	NA
prot-a-1914	Matrix metalloproteinase-14	NA	public	2018	Sun BB	NA	Males and Females	29875488	European	NA	3301	HG19/GRCh37	NA	Immune system	Protein	NA	NA	1	10534735	NA	NA	NA	0	NA
prot-a-1921	Matrix metalloproteinase-9	NA	public	2018	Sun BB	NA	Males and Females	29875488	European	NA	3301	HG19/GRCh37	NA	Immune system	Protein	NA	NA	1	10534735	NA	NA	NA	0	NA
prot-a-1916	Matrix metalloproteinase-16	NA	public	2018	Sun BB	NA	Males and Females	29875488	European	NA	3301	HG19/GRCh37	NA	Immune system	Protein	NA	NA	1	10534735	NA	NA	NA	0	NA
prot-a-1958	Metallothionein-1F	NA	public	2018	Sun BB	NA	Males and Females	29875488	European	NA	3301	HG19/GRCh37	NA	Immune system	Protein	NA	NA	1	10534735	NA	NA	NA	0	NA
