# Supplementary material for: Metalloproteins as risk factors for osteoarthritis: improving and understanding causal estimates using Mendelian randomization
Source: Clin Rheumatol. 2024 May 8;43(6):2079–91. doi: 10.1007/s10067-024-06968-7 (PMC11111566; doi:10.1007/s10067-024-06968-7)
Supplement: Supplementary file 2 — Supplementary file2 (XLSX 9 KB) [file 10067_2024_6968_MOESM2_ESM.xlsx]

## Sheet: Sheet1
id	trait	ncase	group_name	year	author	consortium	sex	pmid	population	unit	sample_size	build	ncontrol	category	subcategory	ontology	note	mr	nsnp	priority	sd
ukb-b-14486	Non-cancer illness code, self-reported: osteoarthritis	38472	public	2018	Ben Elsworth	MRC-IEU	Males and Females	NA	European	SD	462933	HG19/GRCh37	424461	Binary	NA	NA	20002#1465: Output from GWAS pipeline using Phesant derived variables from UKBiobank	1	9851867	1	NA
