# Supplementary material for: Metalloproteins as risk factors for osteoarthritis: improving and understanding causal estimates using Mendelian randomization
Source: Clin Rheumatol. 2024 May 8;43(6):2079–91. doi: 10.1007/s10067-024-06968-7 (PMC11111566; doi:10.1007/s10067-024-06968-7)
Supplement: Supplementary file 3 — Supplementary file3 (CSV 35 KB) [file 10067_2024_6968_MOESM3_ESM.csv]

SNP	effect_allele.exposure	other_allele.exposure	effect_allele.outcome	other_allele.outcome	beta.exposure	beta.outcome	eaf.exposure	eaf.outcome	remove	palindromic	ambiguous	id.outcome	chr	pos	se.outcome	samplesize.outcome	pval.outcome	outcome	originalname.outcome	outcome.deprecated	mr_keep.outcome	data_source.outcome	pos.exposure	pval.exposure	chr.exposure	se.exposure	samplesize.exposure	id.exposure	exposure	mr_keep.exposure	pval_origin.exposure	data_source.exposure	action	mr_keep	EAF2	MAF	PVE	FSTAT
rs10159712	A	G	A	G	0.2603	-0.000697103	0.70648	0.708218	FALSE	FALSE	FALSE	ukb-b-14486	10	20260369	0.000630205	462933	0.27	Non-cancer illness code, self-reported: osteoarthritis || id:ukb-b-14486	Non-cancer illness code, self-reported: osteoarthritis	Non-cancer illness code, self-reported: osteoarthritis || ||	TRUE	igd	20260369	1.02329e-21	10	0.0272	3301	prot-a-486	Cadherin-7 || id:prot-a-486	TRUE	reported	igd	3	TRUE	0.29352	0.29352	0.0269948030770258	91.526597836001
rs2223303	T	C	T	C	-0.2628	0.000539921	0.33944	0.334755	FALSE	FALSE	FALSE	ukb-b-14486	1	169574887	0.000608062	462933	0.37	Non-cancer illness code, self-reported: osteoarthritis || id:ukb-b-14486	Non-cancer illness code, self-reported: osteoarthritis	Non-cancer illness code, self-reported: osteoarthritis || ||	TRUE	igd	169574887	2.63027e-24	1	0.0258	3301	prot-a-486	Cadherin-7 || id:prot-a-486	TRUE	reported	igd	3	TRUE	0.66056	0.33944	0.0304737130787546	103.692680438873
rs3132514	C	T	C	T	0.1777	0.000893564	0.20938	0.214527	FALSE	FALSE	FALSE	ukb-b-14486	6	31142758	0.000696041	462933	0.2	Non-cancer illness code, self-reported: osteoarthritis || id:ukb-b-14486	Non-cancer illness code, self-reported: osteoarthritis	Non-cancer illness code, self-reported: osteoarthritis || ||	TRUE	igd	31142758	3.46737e-09	6	0.0301	3301	prot-a-486	Cadherin-7 || id:prot-a-486	TRUE	reported	igd	3	TRUE	0.79062	0.20938	0.0104480427809624	34.832019564957
rs72708013	G	T	G	T	-0.6111	-0.000531991	0.05472	0.055279	FALSE	FALSE	FALSE	ukb-b-14486	1	169481731	0.00125153	462933	0.67	Non-cancer illness code, self-reported: osteoarthritis || id:ukb-b-14486	Non-cancer illness code, self-reported: osteoarthritis	Non-cancer illness code, self-reported: osteoarthritis || ||	TRUE	igd	169481731	5.01187e-30	1	0.0537	3301	prot-a-486	Cadherin-7 || id:prot-a-486	TRUE	reported	igd	3	TRUE	0.94528	0.05472	0.0377501200681862	129.423394798211
rs10168787	C	G	C	G	0.1842	0.000151487	0.17966	0.171829	FALSE	TRUE	FALSE	ukb-b-14486	2	35552428	0.000760648	462933	0.84	Non-cancer illness code, self-reported: osteoarthritis || id:ukb-b-14486	Non-cancer illness code, self-reported: osteoarthritis	Non-cancer illness code, self-reported: osteoarthritis || ||	TRUE	igd	35552428	1.65959e-08	2	0.0326	3301	prot-a-488	Cadherin-related family member 3 || id:prot-a-488	TRUE	reported	igd	3	FALSE	0.82034	0.17966	0.0095789605512029	31.9066231428256
rs7315927	A	T	A	T	-0.2035	-4.07588e-06	0.8441	0.831976	FALSE	TRUE	FALSE	ukb-b-14486	12	101101073	0.000767372	462933	1	Non-cancer illness code, self-reported: osteoarthritis || id:ukb-b-14486	Non-cancer illness code, self-reported: osteoarthritis	Non-cancer illness code, self-reported: osteoarthritis || ||	TRUE	igd	101101073	8.31764e-09	12	0.0353	3301	prot-a-488	Cadherin-related family member 3 || id:prot-a-488	TRUE	reported	igd	3	FALSE	0.1559	0.1559	0.00996743408722594	33.2136196181
rs10418046	G	T	G	T	-0.1985	-5.33233e-05	0.21727	0.212801	FALSE	FALSE	FALSE	ukb-b-14486	19	54327869	0.000699891	462933	0.94	Non-cancer illness code, self-reported: osteoarthritis || id:ukb-b-14486	Non-cancer illness code, self-reported: osteoarthritis	Non-cancer illness code, self-reported: osteoarthritis || ||	TRUE	igd	54327869	2.5704e-11	19	0.0298	3301	prot-a-3266	Zinc finger protein 264 || id:prot-a-3266	TRUE	reported	igd	3	TRUE	0.78273	0.21727	0.0132630787552089	44.3430218038627
rs10418046	G	T	G	T	0.1857	-5.33233e-05	0.21727	0.212801	FALSE	FALSE	FALSE	ukb-b-14486	19	54327869	0.000699891	462933	0.94	Non-cancer illness code, self-reported: osteoarthritis || id:ukb-b-14486	Non-cancer illness code, self-reported: osteoarthritis	Non-cancer illness code, self-reported: osteoarthritis || ||	TRUE	igd	54327869	4.67735e-10	19	0.0298	3301	prot-a-546	Calcineurin B homologous protein 1 || id:prot-a-546	TRUE	reported	igd	3	TRUE	0.78273	0.21727	0.0116269723624583	38.8086084415252
rs11068300	C	T	C	T	0.1517	-0.000519684	0.33656	0.348568	FALSE	FALSE	FALSE	ukb-b-14486	12	117482277	0.000601359	462933	0.39	Non-cancer illness code, self-reported: osteoarthritis || id:ukb-b-14486	Non-cancer illness code, self-reported: osteoarthritis	Non-cancer illness code, self-reported: osteoarthritis || ||	TRUE	igd	117482277	5.01187e-09	12	0.0259	3301	prot-a-546	Calcineurin B homologous protein 1 || id:prot-a-546	TRUE	reported	igd	3	TRUE	0.66344	0.33656	0.0102857492504436	34.2853371581895
rs10922103	A	G	A	G	-0.1799	0.000920078	0.61067	0.615081	FALSE	FALSE	FALSE	ukb-b-14486	1	196671118	0.000587566	462933	0.12	Non-cancer illness code, self-reported: osteoarthritis || id:ukb-b-14486	Non-cancer illness code, self-reported: osteoarthritis	Non-cancer illness code, self-reported: osteoarthritis || ||	TRUE	igd	196671118	1.12202e-12	1	0.0253	3301	prot-a-347	Calcium/calmodulin-dependent protein kinase type 1D || id:prot-a-347	TRUE	reported	igd	3	TRUE	0.38933	0.38933	0.015085998883793	50.5310212477741
rs704	A	G	A	G	0.2943	-0.000532864	0.46665	0.475574	FALSE	FALSE	FALSE	ukb-b-14486	17	26694861	0.000572666	462933	0.35	Non-cancer illness code, self-reported: osteoarthritis || id:ukb-b-14486	Non-cancer illness code, self-reported: osteoarthritis	Non-cancer illness code, self-reported: osteoarthritis || ||	TRUE	igd	26694861	3.89045e-34	17	0.0242	3301	prot-a-347	Calcium/calmodulin-dependent protein kinase type 1D || id:prot-a-347	TRUE	reported	igd	3	TRUE	0.53335	0.46665	0.0428815009458339	147.804134765031
rs74480769	G	A	G	A	-0.4927	0.0050581	0.0317	0.029821	FALSE	FALSE	FALSE	ukb-b-14486	5	40972211	0.00172662	462933	0.00340001	Non-cancer illness code, self-reported: osteoarthritis || id:ukb-b-14486	Non-cancer illness code, self-reported: osteoarthritis	Non-cancer illness code, self-reported: osteoarthritis || ||	TRUE	igd	40972211	1.77828e-11	5	0.0733	3301	prot-a-347	Calcium/calmodulin-dependent protein kinase type 1D || id:prot-a-347	TRUE	reported	igd	3	TRUE	0.9683	0.0317	0.0135022992293468	45.1537648012938
rs115192477	G	A	G	A	-0.5649	0.000793786	0.01514	0.014219	FALSE	FALSE	FALSE	ukb-b-14486	4	69140594	0.0024161	462933	0.74	Non-cancer illness code, self-reported: osteoarthritis || id:ukb-b-14486	Non-cancer illness code, self-reported: osteoarthritis	Non-cancer illness code, self-reported: osteoarthritis || ||	TRUE	igd	69140594	3.98107e-08	4	0.1028	3301	prot-a-3262	Zinc finger protein 175 || id:prot-a-3262	TRUE	reported	igd	3	TRUE	0.98486	0.01514	0.00906476742346099	30.1782263329586
rs28929474	T	C	T	C	1.3836	-0.00570916	0.02269	0.019753	FALSE	FALSE	FALSE	ukb-b-14486	14	94844947	0.00205845	462933	0.00549997	Non-cancer illness code, self-reported: osteoarthritis || id:ukb-b-14486	Non-cancer illness code, self-reported: osteoarthritis	Non-cancer illness code, self-reported: osteoarthritis || ||	TRUE	igd	94844947	2.45471e-66	14	0.0804	3301	prot-a-3262	Zinc finger protein 175 || id:prot-a-3262	TRUE	reported	igd	3	TRUE	0.97731	0.02269	0.0823285915341712	295.968710548907
rs12790672	T	C	T	C	0.1733	-0.000229481	0.24342	0.242579	FALSE	FALSE	FALSE	ukb-b-14486	11	6447423	0.00066828	462933	0.73	Non-cancer illness code, self-reported: osteoarthritis || id:ukb-b-14486	Non-cancer illness code, self-reported: osteoarthritis	Non-cancer illness code, self-reported: osteoarthritis || ||	TRUE	igd	6447423	3.0903e-09	11	0.0293	3301	prot-a-1987	Myeloid zinc finger 1 || id:prot-a-1987	TRUE	reported	igd	3	TRUE	0.75658	0.24342	0.0104866797449715	34.9621938083102
rs13209980	A	T	A	T	-0.397	0.00155026	0.03116	0.029559	FALSE	TRUE	FALSE	ukb-b-14486	6	144639010	0.00172242	462933	0.37	Non-cancer illness code, self-reported: osteoarthritis || id:ukb-b-14486	Non-cancer illness code, self-reported: osteoarthritis	Non-cancer illness code, self-reported: osteoarthritis || ||	TRUE	igd	144639010	3.23594e-08	6	0.0718	3301	prot-a-1917	Matrix metalloproteinase-17 || id:prot-a-1917	TRUE	reported	igd	3	FALSE	0.96884	0.03116	0.00917662206152986	30.5540592350325
rs62143196	G	A	G	A	-0.1849	-7.95374e-05	0.22404	0.214017	FALSE	FALSE	FALSE	ukb-b-14486	19	54320636	0.000708355	462933	0.91	Non-cancer illness code, self-reported: osteoarthritis || id:ukb-b-14486	Non-cancer illness code, self-reported: osteoarthritis	Non-cancer illness code, self-reported: osteoarthritis || ||	TRUE	igd	54320636	9.77237e-10	19	0.0302	3301	prot-a-1917	Matrix metalloproteinase-17 || id:prot-a-1917	TRUE	reported	igd	3	TRUE	0.77596	0.22404	0.0112282087939793	37.4624975558386
rs74480769	G	A	G	A	-0.4224	0.0050581	0.0317	0.029821	FALSE	FALSE	FALSE	ukb-b-14486	5	40972211	0.00172662	462933	0.00340001	Non-cancer illness code, self-reported: osteoarthritis || id:ukb-b-14486	Non-cancer illness code, self-reported: osteoarthritis	Non-cancer illness code, self-reported: osteoarthritis || ||	TRUE	igd	40972211	8.51138e-09	5	0.0734	3301	prot-a-1917	Matrix metalloproteinase-17 || id:prot-a-1917	TRUE	reported	igd	3	TRUE	0.9683	0.0317	0.00993287148634706	33.0972942033264
rs144645644	T	G	T	G	-0.5567	-0.00165583	0.01934	0.015376	FALSE	FALSE	FALSE	ukb-b-14486	3	46934290	0.00245283	462933	0.5	Non-cancer illness code, self-reported: osteoarthritis || id:ukb-b-14486	Non-cancer illness code, self-reported: osteoarthritis	Non-cancer illness code, self-reported: osteoarthritis || ||	TRUE	igd	46934290	6.0256e-09	3	0.0957	3301	prot-a-2357	PR domain zinc finger protein 1 || id:prot-a-2357	TRUE	reported	igd	3	TRUE	0.98066	0.01934	0.0101471407537626	33.8185792302041
rs2232613	T	C	T	C	-0.5424	0.00126319	0.0768	0.081709	FALSE	FALSE	FALSE	ukb-b-14486	20	36997655	0.00104056	462933	0.22	Non-cancer illness code, self-reported: osteoarthritis || id:ukb-b-14486	Non-cancer illness code, self-reported: osteoarthritis	Non-cancer illness code, self-reported: osteoarthritis || ||	TRUE	igd	36997655	4.2658e-33	20	0.0453	3301	prot-a-2357	PR domain zinc finger protein 1 || id:prot-a-2357	TRUE	reported	igd	3	TRUE	0.9232	0.0768	0.0416230401325066	143.278078613372
rs146097568	C	T	C	T	-0.9052	-0.00190387	0.01734	0.014235	FALSE	FALSE	FALSE	ukb-b-14486	3	46464792	0.00246204	462933	0.44	Non-cancer illness code, self-reported: osteoarthritis || id:ukb-b-14486	Non-cancer illness code, self-reported: osteoarthritis	Non-cancer illness code, self-reported: osteoarthritis || ||	TRUE	igd	46464792	3.0903e-21	3	0.0957	3301	prot-a-1808	Lactotransferrin || id:prot-a-1808	TRUE	reported	igd	3	TRUE	0.98266	0.01734	0.0263879487290973	89.4132757946623
rs6441996	C	G	C	G	-0.4304	-0.000406777	0.23776	0.23141	FALSE	TRUE	FALSE	ukb-b-14486	3	46505266	0.000684701	462933	0.55	Non-cancer illness code, self-reported: osteoarthritis || id:ukb-b-14486	Non-cancer illness code, self-reported: osteoarthritis	Non-cancer illness code, self-reported: osteoarthritis || ||	TRUE	igd	46505266	1.99526e-51	3	0.0285	3301	prot-a-1808	Lactotransferrin || id:prot-a-1808	TRUE	reported	igd	3	FALSE	0.76224	0.23776	0.0646242321173818	227.924807414935
rs17580	A	T	A	T	0.8347	-0.00244648	0.04977	0.047501	FALSE	TRUE	FALSE	ukb-b-14486	14	94847262	0.00134597	462933	0.0690001	Non-cancer illness code, self-reported: osteoarthritis || id:ukb-b-14486	Non-cancer illness code, self-reported: osteoarthritis	Non-cancer illness code, self-reported: osteoarthritis || ||	TRUE	igd	94847262	9.77237e-52	14	0.0552	3301	prot-a-487	Cadherin-related family member 1 || id:prot-a-487	TRUE	reported	igd	3	FALSE	0.95023	0.04977	0.0647813935131788	228.517499243091
rs1801020	G	A	G	A	-0.2222	0.0001293	0.75032	0.745582	FALSE	FALSE	FALSE	ukb-b-14486	5	176836532	0.000660867	462933	0.84	Non-cancer illness code, self-reported: osteoarthritis || id:ukb-b-14486	Non-cancer illness code, self-reported: osteoarthritis	Non-cancer illness code, self-reported: osteoarthritis || ||	TRUE	igd	176836532	3.46737e-15	5	0.0282	3301	prot-a-481	Cadherin-15 || id:prot-a-481	TRUE	reported	igd	3	TRUE	0.24968	0.24968	0.0184608625752978	62.0478423261849
rs4241818	C	T	C	T	-0.2877	0.000403348	0.51359	0.512142	FALSE	FALSE	FALSE	ukb-b-14486	4	187153786	0.00057191	462933	0.48	Non-cancer illness code, self-reported: osteoarthritis || id:ukb-b-14486	Non-cancer illness code, self-reported: osteoarthritis	Non-cancer illness code, self-reported: osteoarthritis || ||	TRUE	igd	187153786	2.51189e-32	4	0.0243	3301	prot-a-481	Cadherin-15 || id:prot-a-481	TRUE	reported	igd	3	TRUE	0.48641	0.48641	0.0407343279441137	140.08897826983
rs1972498	A	G	A	G	0.1563	0.000815019	0.73165	0.73485	FALSE	FALSE	FALSE	ukb-b-14486	17	5951088	0.000652567	462933	0.21	Non-cancer illness code, self-reported: osteoarthritis || id:ukb-b-14486	Non-cancer illness code, self-reported: osteoarthritis	Non-cancer illness code, self-reported: osteoarthritis || ||	TRUE	igd	5951088	4.7863e-08	17	0.0286	3301	prot-a-2218	Calcium/calmodulin-dependent 3',5'-cyclic nucleotide phosphodiesterase 1A || id:prot-a-2218	TRUE	reported	igd	3	TRUE	0.26835	0.26835	0.00896661760779388	29.8485116784949
rs217181	T	C	T	C	0.5241	-0.00157153	0.19567	0.193016	FALSE	FALSE	FALSE	ukb-b-14486	16	72114002	0.000725399	462933	0.0299999	Non-cancer illness code, self-reported: osteoarthritis || id:ukb-b-14486	Non-cancer illness code, self-reported: osteoarthritis	Non-cancer illness code, self-reported: osteoarthritis || ||	TRUE	igd	72114002	7.4131e-69	16	0.0299	3301	prot-a-1148	Ferritin || id:prot-a-1148	TRUE	reported	igd	3	TRUE	0.80433	0.19567	0.0851510149789394	307.059638273583
rs241775	T	C	T	C	-0.1637	0.000790171	0.47792	0.471369	FALSE	FALSE	FALSE	ukb-b-14486	17	26644668	0.000573273	462933	0.17	Non-cancer illness code, self-reported: osteoarthritis || id:ukb-b-14486	Non-cancer illness code, self-reported: osteoarthritis	Non-cancer illness code, self-reported: osteoarthritis || ||	TRUE	igd	26644668	1.77828e-11	17	0.0244	3301	prot-a-1148	Ferritin || id:prot-a-1148	TRUE	reported	igd	3	TRUE	0.52208	0.47792	0.0134521082864575	44.9836298975228
rs7202724	G	A	G	A	-0.1893	0.000682993	0.32574	0.315996	FALSE	FALSE	FALSE	ukb-b-14486	16	72030439	0.00063633	462933	0.28	Non-cancer illness code, self-reported: osteoarthritis || id:ukb-b-14486	Non-cancer illness code, self-reported: osteoarthritis	Non-cancer illness code, self-reported: osteoarthritis || ||	TRUE	igd	72030439	1.62181e-11	16	0.0281	3301	prot-a-1148	Ferritin || id:prot-a-1148	TRUE	reported	igd	3	TRUE	0.67426	0.32574	0.0135616647853145	45.3550217277549
rs2250889	C	G	C	G	-0.6221	-0.000187584	0.95338	0.956703	FALSE	TRUE	FALSE	ukb-b-14486	20	44642406	0.00140631	462933	0.89	Non-cancer illness code, self-reported: osteoarthritis || id:ukb-b-14486	Non-cancer illness code, self-reported: osteoarthritis	Non-cancer illness code, self-reported: osteoarthritis || ||	TRUE	igd	44642406	2.0893e-26	20	0.0585	3301	prot-a-1921	Matrix metalloproteinase-9 || id:prot-a-1921	TRUE	reported	igd	3	FALSE	0.04662	0.04662	0.0331233474002023	113.017438966434
rs398076	A	G	A	G	0.156	0.000574212	0.41095	0.40556	FALSE	FALSE	FALSE	ukb-b-14486	14	88414211	0.000583394	462933	0.32	Non-cancer illness code, self-reported: osteoarthritis || id:ukb-b-14486	Non-cancer illness code, self-reported: osteoarthritis	Non-cancer illness code, self-reported: osteoarthritis || ||	TRUE	igd	88414211	1.02329e-09	14	0.0255	3301	prot-a-1921	Matrix metalloproteinase-9 || id:prot-a-1921	TRUE	reported	igd	3	TRUE	0.58905	0.41095	0.0112105555008525	37.4029302224659
rs62143194	G	C	G	C	0.1974	-1.46644e-05	0.22364	0.21146	FALSE	TRUE	FALSE	ukb-b-14486	19	54319624	0.000712154	462933	0.98	Non-cancer illness code, self-reported: osteoarthritis || id:ukb-b-14486	Non-cancer illness code, self-reported: osteoarthritis	Non-cancer illness code, self-reported: osteoarthritis || ||	TRUE	igd	54319624	1.04713e-10	19	0.0306	3301	prot-a-1921	Matrix metalloproteinase-9 || id:prot-a-1921	TRUE	reported	igd	3	FALSE	0.77636	0.22364	0.0124498771701681	41.5899343586655
rs2289150	A	G	A	G	0.1632	0.000149085	0.62508	0.625639	FALSE	FALSE	FALSE	ukb-b-14486	16	66442499	0.000599242	462933	0.8	Non-cancer illness code, self-reported: osteoarthritis || id:ukb-b-14486	Non-cancer illness code, self-reported: osteoarthritis	Non-cancer illness code, self-reported: osteoarthritis || ||	TRUE	igd	66442499	1.8197e-10	16	0.0256	3301	prot-a-485	Cadherin-5 || id:prot-a-485	TRUE	reported	igd	3	TRUE	0.37492	0.37492	0.0121618778201202	40.6160017797637
rs8176746	T	G	T	G	1.1894	-0.00212437	0.06663	0.06335	FALSE	FALSE	FALSE	ukb-b-14486	9	136131322	0.00117258	462933	0.0700003	Non-cancer illness code, self-reported: osteoarthritis || id:ukb-b-14486	Non-cancer illness code, self-reported: osteoarthritis	Non-cancer illness code, self-reported: osteoarthritis || ||	TRUE	igd	136131322	1.23027e-153	9	0.045	3301	prot-a-485	Cadherin-5 || id:prot-a-485	TRUE	reported	igd	3	TRUE	0.93337	0.06663	0.174668216752777	698.180366688733
rs2526393	G	C	G	C	0.2234	-0.00147675	0.89302	0.89103	FALSE	TRUE	FALSE	ukb-b-14486	3	50189173	0.000919893	462933	0.11	Non-cancer illness code, self-reported: osteoarthritis || id:ukb-b-14486	Non-cancer illness code, self-reported: osteoarthritis	Non-cancer illness code, self-reported: osteoarthritis || ||	TRUE	igd	50189173	3.38844e-08	3	0.0405	3301	prot-a-246	Osteocalcin || id:prot-a-246	TRUE	reported	igd	3	FALSE	0.10698	0.10698	0.00913326409733014	30.4083658935663
rs62143194	G	C	G	C	0.2574	-1.46644e-05	0.22364	0.21146	FALSE	TRUE	FALSE	ukb-b-14486	19	54319624	0.000712154	462933	0.98	Non-cancer illness code, self-reported: osteoarthritis || id:ukb-b-14486	Non-cancer illness code, self-reported: osteoarthritis	Non-cancer illness code, self-reported: osteoarthritis || ||	TRUE	igd	54319624	2.69153e-17	19	0.0304	3301	prot-a-246	Osteocalcin || id:prot-a-246	TRUE	reported	igd	3	FALSE	0.77636	0.22364	0.0212565731670935	71.6484350808451
rs28761328	A	T	A	T	0.2167	-0.00117501	0.12814	0.125494	FALSE	TRUE	FALSE	ukb-b-14486	18	4746271	0.000871698	462933	0.18	Non-cancer illness code, self-reported: osteoarthritis || id:ukb-b-14486	Non-cancer illness code, self-reported: osteoarthritis	Non-cancer illness code, self-reported: osteoarthritis || ||	TRUE	igd	4746271	7.24436e-09	18	0.0375	3301	prot-a-1915	Matrix metalloproteinase-16 || id:prot-a-1915	TRUE	reported	igd	3	FALSE	0.87186	0.12814	0.010014712890823	33.372756400552
rs3093692	A	G	A	G	-0.1969	-0.000623702	0.50816	0.515902	FALSE	FALSE	FALSE	ukb-b-14486	17	26670627	0.00057203	462933	0.28	Non-cancer illness code, self-reported: osteoarthritis || id:ukb-b-14486	Non-cancer illness code, self-reported: osteoarthritis	Non-cancer illness code, self-reported: osteoarthritis || ||	TRUE	igd	26670627	5.12861e-16	17	0.0243	3301	prot-a-478	Cadherin-12 || id:prot-a-478	TRUE	reported	igd	3	TRUE	0.49184	0.49184	0.0195020405416139	65.6168950951445
rs3197999	A	G	A	G	-0.157	-0.00186353	0.28831	0.286212	FALSE	FALSE	FALSE	ukb-b-14486	3	49721532	0.000633712	462933	0.00329997	Non-cancer illness code, self-reported: osteoarthritis || id:ukb-b-14486	Non-cancer illness code, self-reported: osteoarthritis	Non-cancer illness code, self-reported: osteoarthritis || ||	TRUE	igd	49721532	6.91831e-09	3	0.0271	3301	prot-a-3277	Zinc finger protein 843 || id:prot-a-3277	TRUE	reported	igd	3	TRUE	0.71169	0.28831	0.0100651858085609	33.5426610989165
rs34436714	A	C	A	C	-0.1815	-0.000119754	0.21294	0.210434	FALSE	FALSE	FALSE	ukb-b-14486	19	54327313	0.000701991	462933	0.86	Non-cancer illness code, self-reported: osteoarthritis || id:ukb-b-14486	Non-cancer illness code, self-reported: osteoarthritis	Non-cancer illness code, self-reported: osteoarthritis || ||	TRUE	igd	54327313	1.54882e-09	19	0.03	3301	prot-a-480	Cadherin-1 || id:prot-a-480	TRUE	reported	igd	3	TRUE	0.78706	0.21294	0.0109667043933482	36.5803233868525
rs34436714	A	C	A	C	0.5292	-0.000119754	0.21294	0.210434	FALSE	FALSE	FALSE	ukb-b-14486	19	54327313	0.000701991	462933	0.86	Non-cancer illness code, self-reported: osteoarthritis || id:ukb-b-14486	Non-cancer illness code, self-reported: osteoarthritis	Non-cancer illness code, self-reported: osteoarthritis || ||	TRUE	igd	54327313	1.34896e-75	19	0.0288	3301	prot-a-1180	Grancalcin || id:prot-a-1180	TRUE	reported	igd	3	TRUE	0.78706	0.21294	0.0927930674659578	337.436056308694
rs380003	C	T	C	T	-0.1452	0.000167341	0.42701	0.426674	FALSE	FALSE	FALSE	ukb-b-14486	10	119200307	0.000583832	462933	0.77	Non-cancer illness code, self-reported: osteoarthritis || id:ukb-b-14486	Non-cancer illness code, self-reported: osteoarthritis	Non-cancer illness code, self-reported: osteoarthritis || ||	TRUE	igd	119200307	7.94328e-09	10	0.0252	3301	prot-a-483	Cadherin-2 || id:prot-a-483	TRUE	reported	igd	3	TRUE	0.57299	0.42701	0.00995727640844352	33.1794316434036
rs3851539	A	G	A	G	-0.1467	-0.000149446	0.58982	0.595805	FALSE	FALSE	FALSE	ukb-b-14486	8	89322905	0.00058639	462933	0.8	Non-cancer illness code, self-reported: osteoarthritis || id:ukb-b-14486	Non-cancer illness code, self-reported: osteoarthritis	Non-cancer illness code, self-reported: osteoarthritis || ||	TRUE	igd	89322905	7.76247e-09	8	0.0254	3301	prot-a-1916	Matrix metalloproteinase-16 || id:prot-a-1916	TRUE	reported	igd	3	TRUE	0.41018	0.41018	0.0100041602476541	33.3372357052197
rs429358	C	T	C	T	0.2049	-0.000717847	0.15301	0.154145	FALSE	FALSE	FALSE	ukb-b-14486	19	45411941	0.000792889	462933	0.37	Non-cancer illness code, self-reported: osteoarthritis || id:ukb-b-14486	Non-cancer illness code, self-reported: osteoarthritis	Non-cancer illness code, self-reported: osteoarthritis || ||	TRUE	igd	45411941	1.14815e-09	19	0.0337	3301	prot-a-3267	Zinc finger protein 276 || id:prot-a-3267	TRUE	reported	igd	3	TRUE	0.84699	0.15301	0.0110749549044689	36.9454453712551
rs74480769	G	A	G	A	-0.5611	0.0050581	0.0317	0.029821	FALSE	FALSE	FALSE	ukb-b-14486	5	40972211	0.00172662	462933	0.00340001	Non-cancer illness code, self-reported: osteoarthritis || id:ukb-b-14486	Non-cancer illness code, self-reported: osteoarthritis	Non-cancer illness code, self-reported: osteoarthritis || ||	TRUE	igd	40972211	1.65959e-14	5	0.0731	3301	prot-a-3267	Zinc finger protein 276 || id:prot-a-3267	TRUE	reported	igd	3	TRUE	0.9683	0.0317	0.0175354592271946	58.8820029525043
rs7539005	T	A	T	A	-0.2364	0.000919419	0.61028	0.616155	FALSE	TRUE	FALSE	ukb-b-14486	1	196667252	0.000587931	462933	0.12	Non-cancer illness code, self-reported: osteoarthritis || id:ukb-b-14486	Non-cancer illness code, self-reported: osteoarthritis	Non-cancer illness code, self-reported: osteoarthritis || ||	TRUE	igd	196667252	8.31764e-21	1	0.0253	3301	prot-a-3267	Zinc finger protein 276 || id:prot-a-3267	TRUE	reported	igd	3	FALSE	0.38972	0.38972	0.0257674252251355	87.2550744234415
rs4525	C	T	C	T	-1.0486	0.00167035	0.26297	0.270947	FALSE	FALSE	FALSE	ukb-b-14486	1	169511734	0.000644111	462933	0.00949992	Non-cancer illness code, self-reported: osteoarthritis || id:ukb-b-14486	Non-cancer illness code, self-reported: osteoarthritis	Non-cancer illness code, self-reported: osteoarthritis || ||	TRUE	igd	169511734	1e-200	1	0.0215	3301	prot-a-346	Calcium/calmodulin-dependent protein kinase type 1 || id:prot-a-346	TRUE	reported	igd	3	TRUE	0.73703	0.26297	0.418809076866507	2377.27584789767
rs61751507	T	C	T	C	0.654	0.00222767	0.04472	0.045701	FALSE	FALSE	FALSE	ukb-b-14486	10	101829514	0.00137105	462933	0.1	Non-cancer illness code, self-reported: osteoarthritis || id:ukb-b-14486	Non-cancer illness code, self-reported: osteoarthritis	Non-cancer illness code, self-reported: osteoarthritis || ||	TRUE	igd	101829514	1.69824e-28	10	0.0591	3301	prot-a-346	Calcium/calmodulin-dependent protein kinase type 1 || id:prot-a-346	TRUE	reported	igd	3	TRUE	0.95528	0.04472	0.0357697387122348	122.381937955425
rs72706368	A	G	A	G	0.6514	0.00285249	0.01614	0.018072	FALSE	FALSE	FALSE	ukb-b-14486	14	100100230	0.00219672	462933	0.19	Non-cancer illness code, self-reported: osteoarthritis || id:ukb-b-14486	Non-cancer illness code, self-reported: osteoarthritis	Non-cancer illness code, self-reported: osteoarthritis || ||	TRUE	igd	100100230	2.23872e-10	14	0.1027	3301	prot-a-346	Calcium/calmodulin-dependent protein kinase type 1 || id:prot-a-346	TRUE	reported	igd	3	TRUE	0.98386	0.01614	0.0120406017988815	40.2060503770053
rs4632248	T	G	T	G	0.4331	-0.000107031	0.21439	0.211264	FALSE	FALSE	FALSE	ukb-b-14486	19	54324995	0.000704069	462933	0.88	Non-cancer illness code, self-reported: osteoarthritis || id:ukb-b-14486	Non-cancer illness code, self-reported: osteoarthritis	Non-cancer illness code, self-reported: osteoarthritis || ||	TRUE	igd	54324995	4.89779e-50	19	0.0291	3301	prot-a-348	Calcium/calmodulin-dependent protein kinase type II subunit alpha || id:prot-a-348	TRUE	reported	igd	3	TRUE	0.78561	0.21439	0.0628837366346554	221.374289688163
rs4632248	T	G	T	G	0.2082	-0.000107031	0.21439	0.211264	FALSE	FALSE	FALSE	ukb-b-14486	19	54324995	0.000704069	462933	0.88	Non-cancer illness code, self-reported: osteoarthritis || id:ukb-b-14486	Non-cancer illness code, self-reported: osteoarthritis	Non-cancer illness code, self-reported: osteoarthritis || ||	TRUE	igd	54324995	3.0903e-12	19	0.0299	3301	prot-a-3264	Zinc finger protein 18 || id:prot-a-3264	TRUE	reported	igd	3	TRUE	0.78561	0.21439	0.0144757431125013	48.4569265488848
rs4658046	T	C	T	C	-0.141	0.000914914	0.61018	0.614905	FALSE	FALSE	FALSE	ukb-b-14486	1	196670757	0.0005876	462933	0.12	Non-cancer illness code, self-reported: osteoarthritis || id:ukb-b-14486	Non-cancer illness code, self-reported: osteoarthritis	Non-cancer illness code, self-reported: osteoarthritis || ||	TRUE	igd	196670757	2.63027e-08	1	0.0254	3301	prot-a-3258	Zinc fingers and homeoboxes protein 3 || id:prot-a-3258	TRUE	reported	igd	3	TRUE	0.38982	0.38982	0.00924889466381252	30.7969411606803
rs704	A	G	A	G	0.1362	-0.000532864	0.46665	0.475574	FALSE	FALSE	FALSE	ukb-b-14486	17	26694861	0.000572666	462933	0.35	Non-cancer illness code, self-reported: osteoarthritis || id:ukb-b-14486	Non-cancer illness code, self-reported: osteoarthritis	Non-cancer illness code, self-reported: osteoarthritis || ||	TRUE	igd	26694861	3.01995e-08	17	0.0246	3301	prot-a-3258	Zinc fingers and homeoboxes protein 3 || id:prot-a-3258	TRUE	reported	igd	3	TRUE	0.53335	0.46665	0.00920076921566072	30.6352050944128
rs4795433	T	C	T	C	0.2971	-0.000596405	0.50963	0.515842	FALSE	FALSE	FALSE	ukb-b-14486	17	26716821	0.000572852	462933	0.3	Non-cancer illness code, self-reported: osteoarthritis || id:ukb-b-14486	Non-cancer illness code, self-reported: osteoarthritis	Non-cancer illness code, self-reported: osteoarthritis || ||	TRUE	igd	26716821	3.80189e-35	17	0.024	3301	prot-a-484	Cadherin-3 || id:prot-a-484	TRUE	reported	igd	3	TRUE	0.49037	0.49037	0.0443639122429922	153.150920486006
rs61740470	T	C	T	C	-1.2313	-0.00395849	0.01144	0.01024	FALSE	FALSE	FALSE	ukb-b-14486	3	46491985	0.00284279	462933	0.16	Non-cancer illness code, self-reported: osteoarthritis || id:ukb-b-14486	Non-cancer illness code, self-reported: osteoarthritis	Non-cancer illness code, self-reported: osteoarthritis || ||	TRUE	igd	46491985	1.86209e-26	3	0.1157	3301	prot-a-1809	Lactotransferrin || id:prot-a-1809	TRUE	reported	igd	3	TRUE	0.98856	0.01144	0.0331714889325798	113.187334398902
rs73406435	T	G	T	G	-0.2574	-0.00131808	0.08116	0.078586	FALSE	FALSE	FALSE	ukb-b-14486	12	115254617	0.00106904	462933	0.22	Non-cancer illness code, self-reported: osteoarthritis || id:ukb-b-14486	Non-cancer illness code, self-reported: osteoarthritis	Non-cancer illness code, self-reported: osteoarthritis || ||	TRUE	igd	115254617	1.69824e-08	12	0.0456	3301	prot-a-1809	Lactotransferrin || id:prot-a-1809	TRUE	reported	igd	3	TRUE	0.91884	0.08116	0.00956026500345418	31.8437489248201
rs62143196	G	A	G	A	-0.1812	-7.95374e-05	0.22404	0.214017	FALSE	FALSE	FALSE	ukb-b-14486	19	54320636	0.000708355	462933	0.91	Non-cancer illness code, self-reported: osteoarthritis || id:ukb-b-14486	Non-cancer illness code, self-reported: osteoarthritis	Non-cancer illness code, self-reported: osteoarthritis || ||	TRUE	igd	54320636	2.0893e-09	19	0.0303	3301	prot-a-3276	Zinc finger protein 774 || id:prot-a-3276	TRUE	reported	igd	3	TRUE	0.77596	0.22404	0.010717803703397	35.7411005169911
rs62143206	T	G	T	G	0.562	-0.000119171	0.2131	0.210609	FALSE	FALSE	FALSE	ukb-b-14486	19	54326212	0.000703245	462933	0.87	Non-cancer illness code, self-reported: osteoarthritis || id:ukb-b-14486	Non-cancer illness code, self-reported: osteoarthritis	Non-cancer illness code, self-reported: osteoarthritis || ||	TRUE	igd	54326212	5.24807e-87	19	0.0284	3301	prot-a-349	Calcium/calmodulin-dependent protein kinase type II subunit beta || id:prot-a-349	TRUE	reported	igd	3	TRUE	0.7869	0.2131	0.106048468156262	391.356672017719
rs67810171	A	G	A	G	-0.2237	0.00092304	0.10342	0.105843	FALSE	FALSE	FALSE	ukb-b-14486	13	76245239	0.000931711	462933	0.32	Non-cancer illness code, self-reported: osteoarthritis || id:ukb-b-14486	Non-cancer illness code, self-reported: osteoarthritis	Non-cancer illness code, self-reported: osteoarthritis || ||	TRUE	igd	76245239	3.80189e-08	13	0.0407	3301	prot-a-2358	PR domain zinc finger protein 4 || id:prot-a-2358	TRUE	reported	igd	3	TRUE	0.89658	0.10342	0.00906862005732907	30.1911698172879
rs7212060	T	G	T	G	-0.1502	-0.000552422	0.30024	0.300859	FALSE	FALSE	FALSE	ukb-b-14486	17	64215398	0.000623714	462933	0.38	Non-cancer illness code, self-reported: osteoarthritis || id:ukb-b-14486	Non-cancer illness code, self-reported: osteoarthritis	Non-cancer illness code, self-reported: osteoarthritis || ||	TRUE	igd	64215398	2.5704e-08	17	0.027	3301	prot-a-2358	PR domain zinc finger protein 4 || id:prot-a-2358	TRUE	reported	igd	3	TRUE	0.69976	0.30024	0.00928783112170815	30.9278071200106
rs6962924	A	G	A	G	-0.1369	-0.000238514	0.41415	0.416807	FALSE	FALSE	FALSE	ukb-b-14486	7	62630966	0.000581378	462933	0.68	Non-cancer illness code, self-reported: osteoarthritis || id:ukb-b-14486	Non-cancer illness code, self-reported: osteoarthritis	Non-cancer illness code, self-reported: osteoarthritis || ||	TRUE	igd	62630966	3.80189e-08	7	0.0249	3301	prot-a-3274	Zinc finger protein 566 || id:prot-a-3274	TRUE	reported	igd	3	TRUE	0.58585	0.41415	0.00907410613861287	30.2096012797011
rs704	A	G	A	G	0.1484	-0.000532864	0.46665	0.475574	FALSE	FALSE	FALSE	ukb-b-14486	17	26694861	0.000572666	462933	0.35	Non-cancer illness code, self-reported: osteoarthritis || id:ukb-b-14486	Non-cancer illness code, self-reported: osteoarthritis	Non-cancer illness code, self-reported: osteoarthritis || ||	TRUE	igd	26694861	1.54882e-09	17	0.0246	3301	prot-a-2947	Calcineurin B homologous protein 3 || id:prot-a-2947	TRUE	reported	igd	3	TRUE	0.53335	0.46665	0.0109041158757494	36.3692528211736
rs704	A	G	A	G	0.3996	-0.000532864	0.46665	0.475574	FALSE	FALSE	FALSE	ukb-b-14486	17	26694861	0.000572666	462933	0.35	Non-cancer illness code, self-reported: osteoarthritis || id:ukb-b-14486	Non-cancer illness code, self-reported: osteoarthritis	Non-cancer illness code, self-reported: osteoarthritis || ||	TRUE	igd	26694861	8.70964e-64	17	0.0237	3301	prot-a-1958	Metallothionein-1F || id:prot-a-1958	TRUE	reported	igd	3	TRUE	0.53335	0.46665	0.0792922163778534	284.112968830827
rs9881048	C	A	C	A	-0.1802	-7.89339e-05	0.8162	0.808782	FALSE	FALSE	FALSE	ukb-b-14486	3	165506252	0.000729142	462933	0.91	Non-cancer illness code, self-reported: osteoarthritis || id:ukb-b-14486	Non-cancer illness code, self-reported: osteoarthritis	Non-cancer illness code, self-reported: osteoarthritis || ||	TRUE	igd	165506252	1.77828e-08	3	0.032	3301	prot-a-1958	Metallothionein-1F || id:prot-a-1958	TRUE	reported	igd	3	TRUE	0.1838	0.1838	0.00951506949912832	31.6917636109323
rs7412	T	C	T	C	-0.4743	0.00203867	0.07776	0.080152	FALSE	FALSE	FALSE	ukb-b-14486	19	45412079	0.00105481	462933	0.0530005	Non-cancer illness code, self-reported: osteoarthritis || id:ukb-b-14486	Non-cancer illness code, self-reported: osteoarthritis	Non-cancer illness code, self-reported: osteoarthritis || ||	TRUE	igd	45412079	3.54813e-25	19	0.0458	3301	prot-a-490	Cadherin-related family member 5 || id:prot-a-490	TRUE	reported	igd	3	TRUE	0.92224	0.07776	0.0314662176571023	107.179588304777
rs74480769	G	A	G	A	-0.4523	0.0050581	0.0317	0.029821	FALSE	FALSE	FALSE	ukb-b-14486	5	40972211	0.00172662	462933	0.00340001	Non-cancer illness code, self-reported: osteoarthritis || id:ukb-b-14486	Non-cancer illness code, self-reported: osteoarthritis	Non-cancer illness code, self-reported: osteoarthritis || ||	TRUE	igd	40972211	6.91831e-10	5	0.0733	3301	prot-a-2350	Calcineurin subunit B type 1 || id:prot-a-2350	TRUE	reported	igd	3	TRUE	0.9683	0.0317	0.0114029965158389	38.0523968545039
rs7539005	T	A	T	A	-0.1679	0.000919419	0.61028	0.616155	FALSE	TRUE	FALSE	ukb-b-14486	1	196667252	0.000587931	462933	0.12	Non-cancer illness code, self-reported: osteoarthritis || id:ukb-b-14486	Non-cancer illness code, self-reported: osteoarthritis	Non-cancer illness code, self-reported: osteoarthritis || ||	TRUE	igd	196667252	3.98107e-11	1	0.0254	3301	prot-a-2350	Calcineurin subunit B type 1 || id:prot-a-2350	TRUE	reported	igd	3	FALSE	0.38972	0.38972	0.0130640372227054	43.6687489595821
