# Supplementary material for: Metalloproteins as risk factors for osteoarthritis: improving and understanding causal estimates using Mendelian randomization
Source: Clin Rheumatol. 2024 May 8;43(6):2079–91. doi: 10.1007/s10067-024-06968-7 (PMC11111566; doi:10.1007/s10067-024-06968-7)
Supplement: Supplementary file 4 — Supplementary file4 (CSV 1 KB) [file 10067_2024_6968_MOESM4_ESM.csv]

id	id.outcome	outcome	trait	exposure	method	Q	Q_df	Q_pval	I2
prot-a-1148	ukb-b-14486	Non-cancer illness code, self-reported: osteoarthritis || id:ukb-b-14486	Ferritin	Ferritin || id:prot-a-1148	MR Egger	0.038288958	1	0.844864048	0.4342
prot-a-1148	ukb-b-14486	Non-cancer illness code, self-reported: osteoarthritis || id:ukb-b-14486	Ferritin	Ferritin || id:prot-a-1148	Inverse variance weighted	0.245908518	2	0.884304111	0.4342
prot-a-3262	ukb-b-14486	Non-cancer illness code, self-reported: osteoarthritis || id:ukb-b-14486	Zinc finger protein 175	Zinc finger protein 175 || id:prot-a-3262	Inverse variance weighted	0.361083113	1	0.547905317	0.1166
prot-a-3267	ukb-b-14486	Non-cancer illness code, self-reported: osteoarthritis || id:ukb-b-14486	Zinc finger protein 276	Zinc finger protein 276 || id:prot-a-3267	Inverse variance weighted	1.24260902	1	0.264968824	0.3354
prot-a-3277	ukb-b-14486	Non-cancer illness code, self-reported: osteoarthritis || id:ukb-b-14486	Zinc finger protein 843	Zinc finger protein 843 || id:prot-a-3277		/	/	/	0.2886
prot-a-2350	ukb-b-14486	Non-cancer illness code, self-reported: osteoarthritis || id:ukb-b-14486	Calcineurin subunit B type 1	Calcineurin subunit B type 1 || id:prot-a-2350		/	/	/	0.2737
