# Supplementary material for: Metalloproteins as risk factors for osteoarthritis: improving and understanding causal estimates using Mendelian randomization
Source: Clin Rheumatol. 2024 May 8;43(6):2079–91. doi: 10.1007/s10067-024-06968-7 (PMC11111566; doi:10.1007/s10067-024-06968-7)
Supplement: Supplementary file 5 — Supplementary file5 (CSV 1 KB) [file 10067_2024_6968_MOESM5_ESM.csv]

id	id.outcome	outcome	exposure	trait	egger_intercept	se	pval
prot-a-1958	ukb-b-14486	Non-cancer illness code, self-reported: osteoarthritis || id:ukb-b-14486	|| id:prot-a-1958	Metallothionein-1F	-0.00016644	0.000404917	0.684281473
prot-a-2357	ukb-b-14486	Non-cancer illness code, self-reported: osteoarthritis || id:ukb-b-14486	|| id:prot-a-2357	PR domain zinc finger protein 1	-0.000319889	0.000461384	0.498700984
prot-a-3260	ukb-b-14486	Non-cancer illness code, self-reported: osteoarthritis || id:ukb-b-14486	|| id:prot-a-3260	Zinc finger protein 134	-0.000185573	0.000511003	0.72029929
prot-a-3265	ukb-b-14486	Non-cancer illness code, self-reported: osteoarthritis || id:ukb-b-14486	|| id:prot-a-3265	Zinc finger protein 23	0.000320166	0.000608345	0.605111377
prot-a-3275	ukb-b-14486	Non-cancer illness code, self-reported: osteoarthritis || id:ukb-b-14486	|| id:prot-a-3275	Zinc finger protein 75D	-0.000743634	0.000635099	0.26436824
prot-a-3276	ukb-b-14486	Non-cancer illness code, self-reported: osteoarthritis || id:ukb-b-14486	|| id:prot-a-3276	Zinc finger protein 774	0.000322984	0.000552371	0.56377367
prot-a-347	ukb-b-14486	Non-cancer illness code, self-reported: osteoarthritis || id:ukb-b-14486	|| id:prot-a-347	Calcium/calmodulin-dependent protein kinase type 1D	-6.36E-05	0.000584053	0.914356603
