# Supplementary material for: Metalloproteins as risk factors for osteoarthritis: improving and understanding causal estimates using Mendelian randomization
Source: Clin Rheumatol. 2024 May 8;43(6):2079–91. doi: 10.1007/s10067-024-06968-7 (PMC11111566; doi:10.1007/s10067-024-06968-7)
Supplement: Supplementary file 6 — Supplementary file6 (CSV 365 KB) [file 10067_2024_6968_MOESM6_ESM.csv]

SNP	effect_allele.exposure	other_allele.exposure	effect_allele.outcome	other_allele.outcome	beta.exposure	beta.outcome	eaf.exposure	eaf.outcome	remove	palindromic	ambiguous	id.outcome	chr	pos	se.outcome	samplesize.outcome	pval.outcome	outcome	originalname.outcome	outcome.deprecated	mr_keep.outcome	data_source.outcome	chr.exposure	pval.exposure	se.exposure	pos.exposure	samplesize.exposure	id.exposure	exposure	mr_keep.exposure	pval_origin.exposure	data_source.exposure	action	mr_keep	EAF2	MAF	PVE	FSTAT
rs1001007	G	A	G	A	-0.123	0.000560323	0.60572	0.606211	FALSE	FALSE	FALSE	ukb-b-14486	3	46428658	0.000585389	462933	0.34	Non-cancer illness code, self-reported: osteoarthritis || id:ukb-b-14486	Non-cancer illness code, self-reported: osteoarthritis	Non-cancer illness code, self-reported: osteoarthritis || ||	TRUE	igd	3	7.94328e-07	0.0249	46428658	3301	prot-a-1808	Lactotransferrin || id:prot-a-1808	TRUE	reported	igd	3	TRUE	0.39428	0.39428	0.00733782714497543	24.3864351974349
rs11687793	G	A	G	A	0.1204	-0.000156559	0.58547	0.591144	FALSE	FALSE	FALSE	ukb-b-14486	2	120261127	0.000581957	462933	0.79	Non-cancer illness code, self-reported: osteoarthritis || id:ukb-b-14486	Non-cancer illness code, self-reported: osteoarthritis	Non-cancer illness code, self-reported: osteoarthritis || ||	TRUE	igd	2	1.69824e-06	0.0251	120261127	3301	prot-a-1808	Lactotransferrin || id:prot-a-1808	TRUE	reported	igd	3	TRUE	0.41453	0.41453	0.00692218633982822	22.9954716749999
rs140115733	T	C	T	C	0.3666	0.00277688	0.0277	0.026719	FALSE	FALSE	FALSE	ukb-b-14486	22	30101886	0.00179111	462933	0.12	Non-cancer illness code, self-reported: osteoarthritis || id:ukb-b-14486	Non-cancer illness code, self-reported: osteoarthritis	Non-cancer illness code, self-reported: osteoarthritis || ||	TRUE	igd	22	1.34896e-06	0.0759	30101886	3301	prot-a-1808	Lactotransferrin || id:prot-a-1808	TRUE	reported	igd	3	TRUE	0.9723	0.0277	0.00701774097630112	23.3151471443005
rs2074038	T	G	T	G	0.2111	0.00063989	0.10415	0.102306	FALSE	FALSE	FALSE	ukb-b-14486	11	44087989	0.000942952	462933	0.5	Non-cancer illness code, self-reported: osteoarthritis || id:ukb-b-14486	Non-cancer illness code, self-reported: osteoarthritis	Non-cancer illness code, self-reported: osteoarthritis || ||	TRUE	igd	11	1.14815e-07	0.0398	44087989	3301	prot-a-1808	Lactotransferrin || id:prot-a-1808	TRUE	reported	igd	3	TRUE	0.89585	0.10415	0.00845043810497595	28.1155843133408
rs2144060	A	T	A	T	-0.1251	0.000340825	0.36546	0.356597	FALSE	TRUE	FALSE	ukb-b-14486	14	67410197	0.000600724	462933	0.57	Non-cancer illness code, self-reported: osteoarthritis || id:ukb-b-14486	Non-cancer illness code, self-reported: osteoarthritis	Non-cancer illness code, self-reported: osteoarthritis || ||	TRUE	igd	14	1.28825e-06	0.0258	67410197	3301	prot-a-1808	Lactotransferrin || id:prot-a-1808	TRUE	reported	igd	3	FALSE	0.63454	0.36546	0.00707208389754631	23.4969773733282
rs61740470	T	C	T	C	-1.246	-0.00395849	0.01144	0.01024	FALSE	FALSE	FALSE	ukb-b-14486	3	46491985	0.00284279	462933	0.16	Non-cancer illness code, self-reported: osteoarthritis || id:ukb-b-14486	Non-cancer illness code, self-reported: osteoarthritis	Non-cancer illness code, self-reported: osteoarthritis || ||	TRUE	igd	3	4.36516e-27	0.1156	46491985	3301	prot-a-1808	Lactotransferrin || id:prot-a-1808	TRUE	reported	igd	3	TRUE	0.98856	0.01144	0.0339979658314596	116.106680225082
rs73406435	T	G	T	G	-0.2122	-0.00131808	0.08116	0.078586	FALSE	FALSE	FALSE	ukb-b-14486	12	115254617	0.00106904	462933	0.22	Non-cancer illness code, self-reported: osteoarthritis || id:ukb-b-14486	Non-cancer illness code, self-reported: osteoarthritis	Non-cancer illness code, self-reported: osteoarthritis || ||	TRUE	igd	12	3.46737e-06	0.0457	115254617	3301	prot-a-1808	Lactotransferrin || id:prot-a-1808	TRUE	reported	igd	3	TRUE	0.91884	0.08116	0.00648911490376063	21.5474137109556
rs7626288	A	G	A	G	-0.407	-0.00042376	0.19339	0.185334	FALSE	FALSE	FALSE	ukb-b-14486	3	46485369	0.000740762	462933	0.57	Non-cancer illness code, self-reported: osteoarthritis || id:ukb-b-14486	Non-cancer illness code, self-reported: osteoarthritis	Non-cancer illness code, self-reported: osteoarthritis || ||	TRUE	igd	3	4.36516e-40	0.0307	46485369	3301	prot-a-1808	Lactotransferrin || id:prot-a-1808	TRUE	reported	igd	3	TRUE	0.80661	0.19339	0.0505519320111381	175.650284968194
rs7812864	C	T	C	T	0.5409	0.000411549	0.01302	0.012502	FALSE	FALSE	FALSE	ukb-b-14486	8	89843567	0.00261816	462933	0.88	Non-cancer illness code, self-reported: osteoarthritis || id:ukb-b-14486	Non-cancer illness code, self-reported: osteoarthritis	Non-cancer illness code, self-reported: osteoarthritis || ||	TRUE	igd	8	1.41254e-06	0.1121	89843567	3301	prot-a-1808	Lactotransferrin || id:prot-a-1808	TRUE	reported	igd	3	TRUE	0.98698	0.01302	0.0070036569012156	23.2680253836662
rs78443075	A	G	A	G	0.1607	-0.000158509	0.14696	0.15376	FALSE	FALSE	FALSE	ukb-b-14486	2	236187404	0.000793965	462933	0.84	Non-cancer illness code, self-reported: osteoarthritis || id:ukb-b-14486	Non-cancer illness code, self-reported: osteoarthritis	Non-cancer illness code, self-reported: osteoarthritis || ||	TRUE	igd	2	3.38844e-06	0.0346	236187404	3301	prot-a-1808	Lactotransferrin || id:prot-a-1808	TRUE	reported	igd	3	TRUE	0.85304	0.14696	0.00649239934945	21.5583911384379
rs10096684	C	T	C	T	-0.1683	-0.000317419	0.13731	0.13329	FALSE	FALSE	FALSE	ukb-b-14486	8	13763854	0.000843395	462933	0.709999	Non-cancer illness code, self-reported: osteoarthritis || id:ukb-b-14486	Non-cancer illness code, self-reported: osteoarthritis	Non-cancer illness code, self-reported: osteoarthritis || ||	TRUE	igd	8	3.89045e-06	0.0365	13763854	3301	prot-a-1148	Ferritin || id:prot-a-1148	TRUE	reported	igd	3	TRUE	0.86269	0.13731	0.00639954006818319	21.2480604994739
rs10492823	C	G	C	G	0.3858	-0.00121319	0.12845	0.127089	FALSE	TRUE	FALSE	ukb-b-14486	16	72018860	0.00086052	462933	0.16	Non-cancer illness code, self-reported: osteoarthritis || id:ukb-b-14486	Non-cancer illness code, self-reported: osteoarthritis	Non-cancer illness code, self-reported: osteoarthritis || ||	TRUE	igd	16	3.0903e-26	0.0364	72018860	3301	prot-a-1148	Ferritin || id:prot-a-1148	TRUE	reported	igd	3	FALSE	0.87155	0.12845	0.0329111113931555	112.268642277989
rs115612670	A	G	A	G	0.2504	0.000334079	0.06482	0.063437	FALSE	FALSE	FALSE	ukb-b-14486	5	109552970	0.00117743	462933	0.780001	Non-cancer illness code, self-reported: osteoarthritis || id:ukb-b-14486	Non-cancer illness code, self-reported: osteoarthritis	Non-cancer illness code, self-reported: osteoarthritis || ||	TRUE	igd	5	8.51138e-07	0.0509	109552970	3301	prot-a-1148	Ferritin || id:prot-a-1148	TRUE	reported	igd	3	TRUE	0.93518	0.06482	0.00727805249312029	24.1863245142341
rs150304201	C	T	C	T	0.6247	0.00445193	0.01082	0.010288	FALSE	FALSE	FALSE	ukb-b-14486	5	25737583	0.00293378	462933	0.13	Non-cancer illness code, self-reported: osteoarthritis || id:ukb-b-14486	Non-cancer illness code, self-reported: osteoarthritis	Non-cancer illness code, self-reported: osteoarthritis || ||	TRUE	igd	5	1.7378e-06	0.1307	25737583	3301	prot-a-1148	Ferritin || id:prot-a-1148	TRUE	reported	igd	3	TRUE	0.98918	0.01082	0.00687307477580733	22.8311941902792
rs212172	A	G	A	G	-0.2501	0.000282365	0.06842	0.06277	FALSE	FALSE	FALSE	ukb-b-14486	16	72545721	0.0011927	462933	0.81	Non-cancer illness code, self-reported: osteoarthritis || id:ukb-b-14486	Non-cancer illness code, self-reported: osteoarthritis	Non-cancer illness code, self-reported: osteoarthritis || ||	TRUE	igd	16	6.91831e-07	0.0504	72545721	3301	prot-a-1148	Ferritin || id:prot-a-1148	TRUE	reported	igd	3	TRUE	0.93158	0.06842	0.00740445516608855	24.6095176631218
rs217181	T	C	T	C	0.5241	-0.00157153	0.19567	0.193016	FALSE	FALSE	FALSE	ukb-b-14486	16	72114002	0.000725399	462933	0.0299999	Non-cancer illness code, self-reported: osteoarthritis || id:ukb-b-14486	Non-cancer illness code, self-reported: osteoarthritis	Non-cancer illness code, self-reported: osteoarthritis || ||	TRUE	igd	16	7.4131e-69	0.0299	72114002	3301	prot-a-1148	Ferritin || id:prot-a-1148	TRUE	reported	igd	3	TRUE	0.80433	0.19567	0.0851510149789394	307.059638273583
rs2467593	G	A	G	A	-0.1203	-0.000474906	0.6251	0.63081	FALSE	FALSE	FALSE	ukb-b-14486	11	29223372	0.000594053	462933	0.42	Non-cancer illness code, self-reported: osteoarthritis || id:ukb-b-14486	Non-cancer illness code, self-reported: osteoarthritis	Non-cancer illness code, self-reported: osteoarthritis || ||	TRUE	igd	11	2.39883e-06	0.0255	29223372	3301	prot-a-1148	Ferritin || id:prot-a-1148	TRUE	reported	igd	3	TRUE	0.3749	0.3749	0.00669710442828283	22.2427092555575
rs34819824	A	T	A	T	-0.1532	-0.000377123	0.17839	0.174278	FALSE	TRUE	FALSE	ukb-b-14486	8	71340692	0.000757152	462933	0.62	Non-cancer illness code, self-reported: osteoarthritis || id:ukb-b-14486	Non-cancer illness code, self-reported: osteoarthritis	Non-cancer illness code, self-reported: osteoarthritis || ||	TRUE	igd	8	2.88403e-06	0.0328	71340692	3301	prot-a-1148	Ferritin || id:prot-a-1148	TRUE	reported	igd	3	FALSE	0.82161	0.17839	0.00656543619137117	21.8025170297033
rs573173	G	A	G	A	-0.5104	0.00478415	0.98605	0.988208	FALSE	FALSE	FALSE	ukb-b-14486	11	125462162	0.00270845	462933	0.0769999	Non-cancer illness code, self-reported: osteoarthritis || id:ukb-b-14486	Non-cancer illness code, self-reported: osteoarthritis	Non-cancer illness code, self-reported: osteoarthritis || ||	TRUE	igd	11	2.88403e-06	0.1091	125462162	3301	prot-a-1148	Ferritin || id:prot-a-1148	TRUE	reported	igd	3	TRUE	0.01395	0.01395	0.00658652511983044	21.8730135233385
rs704	A	G	A	G	0.1622	-0.000532864	0.46665	0.475574	FALSE	FALSE	FALSE	ukb-b-14486	17	26694861	0.000572666	462933	0.35	Non-cancer illness code, self-reported: osteoarthritis || id:ukb-b-14486	Non-cancer illness code, self-reported: osteoarthritis	Non-cancer illness code, self-reported: osteoarthritis || ||	TRUE	igd	17	3.80189e-11	0.0245	26694861	3301	prot-a-1148	Ferritin || id:prot-a-1148	TRUE	reported	igd	3	TRUE	0.53335	0.46665	0.0131037472198323	43.803248777616
rs79031610	T	C	T	C	-0.237	0.000459101	0.09838	0.091807	FALSE	FALSE	FALSE	ukb-b-14486	16	72694086	0.00100542	462933	0.649999	Non-cancer illness code, self-reported: osteoarthritis || id:ukb-b-14486	Non-cancer illness code, self-reported: osteoarthritis	Non-cancer illness code, self-reported: osteoarthritis || ||	TRUE	igd	16	4.0738e-08	0.0432	72694086	3301	prot-a-1148	Ferritin || id:prot-a-1148	TRUE	reported	igd	3	TRUE	0.90162	0.09838	0.00903528518463976	30.0791797916643
rs79570224	C	T	C	T	0.3906	-0.00103809	0.08132	0.082216	FALSE	FALSE	FALSE	ukb-b-14486	16	72318366	0.00104338	462933	0.32	Non-cancer illness code, self-reported: osteoarthritis || id:ukb-b-14486	Non-cancer illness code, self-reported: osteoarthritis	Non-cancer illness code, self-reported: osteoarthritis || ||	TRUE	igd	16	5.24807e-18	0.0452	72318366	3301	prot-a-1148	Ferritin || id:prot-a-1148	TRUE	reported	igd	3	TRUE	0.91868	0.08132	0.0221221181306837	74.6318830461886
rs9969718	A	G	A	G	0.2674	0.00244032	0.04749	0.048465	FALSE	FALSE	FALSE	ukb-b-14486	9	110452770	0.00133884	462933	0.0680002	Non-cancer illness code, self-reported: osteoarthritis || id:ukb-b-14486	Non-cancer illness code, self-reported: osteoarthritis	Non-cancer illness code, self-reported: osteoarthritis || ||	TRUE	igd	9	4.16869e-06	0.0581	110452770	3301	prot-a-1148	Ferritin || id:prot-a-1148	TRUE	reported	igd	3	TRUE	0.95251	0.04749	0.00637598222149438	21.1693406885811
rs10159712	A	G	A	G	0.2603	-0.000697103	0.70648	0.708218	FALSE	FALSE	FALSE	ukb-b-14486	10	20260369	0.000630205	462933	0.27	Non-cancer illness code, self-reported: osteoarthritis || id:ukb-b-14486	Non-cancer illness code, self-reported: osteoarthritis	Non-cancer illness code, self-reported: osteoarthritis || ||	TRUE	igd	10	1.02329e-21	0.0272	20260369	3301	prot-a-486	Cadherin-7 || id:prot-a-486	TRUE	reported	igd	3	TRUE	0.29352	0.29352	0.0269948030770258	91.526597836001
rs10800454	G	A	G	A	-0.1923	0.00141416	0.32491	0.334081	FALSE	FALSE	FALSE	ukb-b-14486	1	169509163	0.000606555	462933	0.02	Non-cancer illness code, self-reported: osteoarthritis || id:ukb-b-14486	Non-cancer illness code, self-reported: osteoarthritis	Non-cancer illness code, self-reported: osteoarthritis || ||	TRUE	igd	1	2.88403e-13	0.0263	169509163	3301	prot-a-486	Cadherin-7 || id:prot-a-486	TRUE	reported	igd	3	TRUE	0.67509	0.32491	0.0159376455959677	53.4298386538117
rs13054178	T	C	T	C	-0.4265	-0.00287696	0.02161	0.017719	FALSE	FALSE	FALSE	ukb-b-14486	22	38401092	0.00223879	462933	0.2	Non-cancer illness code, self-reported: osteoarthritis || id:ukb-b-14486	Non-cancer illness code, self-reported: osteoarthritis	Non-cancer illness code, self-reported: osteoarthritis || ||	TRUE	igd	22	1.28825e-06	0.0881	38401092	3301	prot-a-486	Cadherin-7 || id:prot-a-486	TRUE	reported	igd	3	TRUE	0.97839	0.02161	0.00704966140096752	23.4219497770707
rs1561150	C	T	C	T	0.1181	0.000638539	0.50377	0.507616	FALSE	FALSE	FALSE	ukb-b-14486	5	80904309	0.000573433	462933	0.27	Non-cancer illness code, self-reported: osteoarthritis || id:ukb-b-14486	Non-cancer illness code, self-reported: osteoarthritis	Non-cancer illness code, self-reported: osteoarthritis || ||	TRUE	igd	5	2.45471e-06	0.0251	80904309	3301	prot-a-486	Cadherin-7 || id:prot-a-486	TRUE	reported	igd	3	TRUE	0.49623	0.49623	0.00666198856022234	22.1252987473196
rs17556924	G	C	G	C	0.1175	-0.000730637	0.41226	0.414212	FALSE	TRUE	FALSE	ukb-b-14486	4	68457403	0.000581441	462933	0.21	Non-cancer illness code, self-reported: osteoarthritis || id:ukb-b-14486	Non-cancer illness code, self-reported: osteoarthritis	Non-cancer illness code, self-reported: osteoarthritis || ||	TRUE	igd	4	3.0903e-06	0.0252	68457403	3301	prot-a-486	Cadherin-7 || id:prot-a-486	TRUE	reported	igd	3	FALSE	0.58774	0.41226	0.00654301917636235	21.7275842633103
rs182855188	G	T	G	T	-0.4484	0.000588276	0.01875	0.018226	FALSE	FALSE	FALSE	ukb-b-14486	1	169375963	0.00214566	462933	0.780001	Non-cancer illness code, self-reported: osteoarthritis || id:ukb-b-14486	Non-cancer illness code, self-reported: osteoarthritis	Non-cancer illness code, self-reported: osteoarthritis || ||	TRUE	igd	1	1.44544e-06	0.0931	169375963	3301	prot-a-486	Cadherin-7 || id:prot-a-486	TRUE	reported	igd	3	TRUE	0.98125	0.01875	0.00697822699459756	23.1829467197917
rs2223303	T	C	T	C	-0.2628	0.000539921	0.33944	0.334755	FALSE	FALSE	FALSE	ukb-b-14486	1	169574887	0.000608062	462933	0.37	Non-cancer illness code, self-reported: osteoarthritis || id:ukb-b-14486	Non-cancer illness code, self-reported: osteoarthritis	Non-cancer illness code, self-reported: osteoarthritis || ||	TRUE	igd	1	2.63027e-24	0.0258	169574887	3301	prot-a-486	Cadherin-7 || id:prot-a-486	TRUE	reported	igd	3	TRUE	0.66056	0.33944	0.0304737130787546	103.692680438873
rs310757	T	C	T	C	-0.1143	0.00025458	0.45104	0.458045	FALSE	FALSE	FALSE	ukb-b-14486	3	12281063	0.000575592	462933	0.66	Non-cancer illness code, self-reported: osteoarthritis || id:ukb-b-14486	Non-cancer illness code, self-reported: osteoarthritis	Non-cancer illness code, self-reported: osteoarthritis || ||	TRUE	igd	3	3.63078e-06	0.0247	12281063	3301	prot-a-486	Cadherin-7 || id:prot-a-486	TRUE	reported	igd	3	TRUE	0.54896	0.45104	0.00644532470455259	21.401063000379
rs3132514	C	T	C	T	0.1777	0.000893564	0.20938	0.214527	FALSE	FALSE	FALSE	ukb-b-14486	6	31142758	0.000696041	462933	0.2	Non-cancer illness code, self-reported: osteoarthritis || id:ukb-b-14486	Non-cancer illness code, self-reported: osteoarthritis	Non-cancer illness code, self-reported: osteoarthritis || ||	TRUE	igd	6	3.46737e-09	0.0301	31142758	3301	prot-a-486	Cadherin-7 || id:prot-a-486	TRUE	reported	igd	3	TRUE	0.79062	0.20938	0.0104480427809624	34.832019564957
rs61850586	C	T	C	T	0.2725	-0.000757396	0.04848	0.046755	FALSE	FALSE	FALSE	ukb-b-14486	10	59889478	0.00136386	462933	0.58	Non-cancer illness code, self-reported: osteoarthritis || id:ukb-b-14486	Non-cancer illness code, self-reported: osteoarthritis	Non-cancer illness code, self-reported: osteoarthritis || ||	TRUE	igd	10	2.0893e-06	0.0574	59889478	3301	prot-a-486	Cadherin-7 || id:prot-a-486	TRUE	reported	igd	3	TRUE	0.95152	0.04848	0.00678123229160038	22.5240259823178
rs78878325	A	G	A	G	0.472	0.00374919	0.0167	0.016866	FALSE	FALSE	FALSE	ukb-b-14486	6	33971682	0.0022566	462933	0.0969996	Non-cancer illness code, self-reported: osteoarthritis || id:ukb-b-14486	Non-cancer illness code, self-reported: osteoarthritis	Non-cancer illness code, self-reported: osteoarthritis || ||	TRUE	igd	6	2.04174e-06	0.0994	33971682	3301	prot-a-486	Cadherin-7 || id:prot-a-486	TRUE	reported	igd	3	TRUE	0.9833	0.0167	0.00678436572397087	22.5345048456615
rs10168377	G	C	G	C	0.4346	-0.000865744	0.01803	0.017284	FALSE	TRUE	FALSE	ukb-b-14486	2	172961951	0.00220421	462933	0.69	Non-cancer illness code, self-reported: osteoarthritis || id:ukb-b-14486	Non-cancer illness code, self-reported: osteoarthritis	Non-cancer illness code, self-reported: osteoarthritis || ||	TRUE	igd	2	3.80189e-06	0.0941	172961951	3301	prot-a-246	Osteocalcin || id:prot-a-246	TRUE	reported	igd	3	FALSE	0.98197	0.01803	0.00642033027033776	21.3175351782381
rs1149317	C	T	C	T	-0.2532	0.000365294	0.05922	0.058592	FALSE	FALSE	FALSE	ukb-b-14486	6	105757381	0.00122332	462933	0.77	Non-cancer illness code, self-reported: osteoarthritis || id:ukb-b-14486	Non-cancer illness code, self-reported: osteoarthritis	Non-cancer illness code, self-reported: osteoarthritis || ||	TRUE	igd	6	3.71535e-06	0.0547	105757381	3301	prot-a-246	Osteocalcin || id:prot-a-246	TRUE	reported	igd	3	TRUE	0.94078	0.05922	0.00644907396850212	21.4135928664154
rs116843408	C	T	C	T	0.3923	0.000749556	0.02708	0.026505	FALSE	FALSE	FALSE	ukb-b-14486	21	42118917	0.00178355	462933	0.67	Non-cancer illness code, self-reported: osteoarthritis || id:ukb-b-14486	Non-cancer illness code, self-reported: osteoarthritis	Non-cancer illness code, self-reported: osteoarthritis || ||	TRUE	igd	21	4.16869e-07	0.0775	42118917	3301	prot-a-246	Osteocalcin || id:prot-a-246	TRUE	reported	igd	3	TRUE	0.97292	0.02708	0.00770246263941298	25.6076663406952
rs117010568	C	T	C	T	0.5036	-0.00106681	0.0142	0.013304	FALSE	FALSE	FALSE	ukb-b-14486	13	91162090	0.00256745	462933	0.68	Non-cancer illness code, self-reported: osteoarthritis || id:ukb-b-14486	Non-cancer illness code, self-reported: osteoarthritis	Non-cancer illness code, self-reported: osteoarthritis || ||	TRUE	igd	13	4.67735e-06	0.11	91162090	3301	prot-a-246	Osteocalcin || id:prot-a-246	TRUE	reported	igd	3	TRUE	0.9858	0.0142	0.00630945295714442	20.9470497304849
rs117734990	C	T	C	T	-0.3916	-3.81093e-05	0.0336	0.025647	FALSE	FALSE	FALSE	ukb-b-14486	12	129082649	0.00202304	462933	0.98	Non-cancer illness code, self-reported: osteoarthritis || id:ukb-b-14486	Non-cancer illness code, self-reported: osteoarthritis	Non-cancer illness code, self-reported: osteoarthritis || ||	TRUE	igd	12	1.31826e-06	0.0809	129082649	3301	prot-a-246	Osteocalcin || id:prot-a-246	TRUE	reported	igd	3	TRUE	0.9664	0.0336	0.00704808312103563	23.416668844732
rs12120402	T	C	T	C	0.2532	0.00129685	0.05774	0.051191	FALSE	FALSE	FALSE	ukb-b-14486	1	161478246	0.00130805	462933	0.32	Non-cancer illness code, self-reported: osteoarthritis || id:ukb-b-14486	Non-cancer illness code, self-reported: osteoarthritis	Non-cancer illness code, self-reported: osteoarthritis || ||	TRUE	igd	1	1.62181e-06	0.0528	161478246	3301	prot-a-246	Osteocalcin || id:prot-a-246	TRUE	reported	igd	3	TRUE	0.94226	0.05774	0.00691829401685123	22.9824513170314
rs12645817	T	C	T	C	-0.2683	-0.000329891	0.05365	0.048449	FALSE	FALSE	FALSE	ukb-b-14486	4	164216092	0.00133962	462933	0.81	Non-cancer illness code, self-reported: osteoarthritis || id:ukb-b-14486	Non-cancer illness code, self-reported: osteoarthritis	Non-cancer illness code, self-reported: osteoarthritis || ||	TRUE	igd	4	3.31131e-06	0.0577	164216092	3301	prot-a-246	Osteocalcin || id:prot-a-246	TRUE	reported	igd	3	TRUE	0.94635	0.05365	0.00650741977434803	21.6085940276455
rs142230884	C	A	C	A	0.4727	0.00185235	0.01792	0.016226	FALSE	FALSE	FALSE	ukb-b-14486	2	229033687	0.00229613	462933	0.42	Non-cancer illness code, self-reported: osteoarthritis || id:ukb-b-14486	Non-cancer illness code, self-reported: osteoarthritis	Non-cancer illness code, self-reported: osteoarthritis || ||	TRUE	igd	2	7.58578e-07	0.0956	229033687	3301	prot-a-246	Osteocalcin || id:prot-a-246	TRUE	reported	igd	3	TRUE	0.98208	0.01792	0.00735199444195272	24.4338673207395
rs3847869	T	C	T	C	0.1182	0.000807179	0.47493	0.491856	FALSE	FALSE	FALSE	ukb-b-14486	12	116076400	0.000573347	462933	0.16	Non-cancer illness code, self-reported: osteoarthritis || id:ukb-b-14486	Non-cancer illness code, self-reported: osteoarthritis	Non-cancer illness code, self-reported: osteoarthritis || ||	TRUE	igd	12	2.88403e-06	0.0253	116076400	3301	prot-a-246	Osteocalcin || id:prot-a-246	TRUE	reported	igd	3	TRUE	0.52507	0.47493	0.00656880214484843	21.8137686058604
rs4130618	A	G	A	G	-0.1311	0.0010005	0.34128	0.343072	FALSE	FALSE	FALSE	ukb-b-14486	11	91536763	0.000605383	462933	0.0980009	Non-cancer illness code, self-reported: osteoarthritis || id:ukb-b-14486	Non-cancer illness code, self-reported: osteoarthritis	Non-cancer illness code, self-reported: osteoarthritis || ||	TRUE	igd	11	8.12831e-07	0.0266	91536763	3301	prot-a-246	Osteocalcin || id:prot-a-246	TRUE	reported	igd	3	TRUE	0.65872	0.34128	0.00730486975974174	24.2760990794379
rs62143206	T	G	T	G	0.247	-0.000119171	0.2131	0.210609	FALSE	FALSE	FALSE	ukb-b-14486	19	54326212	0.000703245	462933	0.87	Non-cancer illness code, self-reported: osteoarthritis || id:ukb-b-14486	Non-cancer illness code, self-reported: osteoarthritis	Non-cancer illness code, self-reported: osteoarthritis || ||	TRUE	igd	19	1.04713e-16	0.0298	54326212	3301	prot-a-246	Osteocalcin || id:prot-a-246	TRUE	reported	igd	3	TRUE	0.7869	0.2131	0.0203877850349962	68.6591100059478
rs75424224	A	G	A	G	-0.252	0.00116343	0.06652	0.054501	FALSE	FALSE	FALSE	ukb-b-14486	12	91108547	0.00126028	462933	0.36	Non-cancer illness code, self-reported: osteoarthritis || id:ukb-b-14486	Non-cancer illness code, self-reported: osteoarthritis	Non-cancer illness code, self-reported: osteoarthritis || ||	TRUE	igd	12	4.0738e-06	0.0547	91108547	3301	prot-a-246	Osteocalcin || id:prot-a-246	TRUE	reported	igd	3	TRUE	0.93348	0.06652	0.00638847975377199	21.21110139954
rs10168787	C	G	C	G	0.1842	0.000151487	0.17966	0.171829	FALSE	TRUE	FALSE	ukb-b-14486	2	35552428	0.000760648	462933	0.84	Non-cancer illness code, self-reported: osteoarthritis || id:ukb-b-14486	Non-cancer illness code, self-reported: osteoarthritis	Non-cancer illness code, self-reported: osteoarthritis || ||	TRUE	igd	2	1.65959e-08	0.0326	35552428	3301	prot-a-488	Cadherin-related family member 3 || id:prot-a-488	TRUE	reported	igd	3	FALSE	0.82034	0.17966	0.0095789605512029	31.9066231428256
rs111570813	T	C	T	C	0.2767	-0.0013769	0.06366	0.061643	FALSE	FALSE	FALSE	ukb-b-14486	10	7742348	0.00119296	462933	0.25	Non-cancer illness code, self-reported: osteoarthritis || id:ukb-b-14486	Non-cancer illness code, self-reported: osteoarthritis	Non-cancer illness code, self-reported: osteoarthritis || ||	TRUE	igd	10	7.07946e-08	0.0513	7742348	3301	prot-a-488	Cadherin-related family member 3 || id:prot-a-488	TRUE	reported	igd	3	TRUE	0.93634	0.06366	0.00873629456234641	29.0750439091846
rs116221047	C	A	C	A	0.3417	-0.00171716	0.02805	0.023923	FALSE	FALSE	FALSE	ukb-b-14486	4	180263991	0.00188278	462933	0.36	Non-cancer illness code, self-reported: osteoarthritis || id:ukb-b-14486	Non-cancer illness code, self-reported: osteoarthritis	Non-cancer illness code, self-reported: osteoarthritis || ||	TRUE	igd	4	4.46684e-06	0.0745	180263991	3301	prot-a-488	Cadherin-related family member 3 || id:prot-a-488	TRUE	reported	igd	3	TRUE	0.97195	0.02805	0.00633246776021123	21.0239445922598
rs12616152	C	T	C	T	-0.2696	-0.00013614	0.95102	0.947631	FALSE	FALSE	FALSE	ukb-b-14486	2	232538916	0.00128342	462933	0.92	Non-cancer illness code, self-reported: osteoarthritis || id:ukb-b-14486	Non-cancer illness code, self-reported: osteoarthritis	Non-cancer illness code, self-reported: osteoarthritis || ||	TRUE	igd	2	3.54813e-06	0.0582	232538916	3301	prot-a-488	Cadherin-related family member 3 || id:prot-a-488	TRUE	reported	igd	3	TRUE	0.04898	0.04898	0.00645853886462791	21.4452245304984
rs13262601	T	C	T	C	0.1695	0.000514532	0.16968	0.16194	FALSE	FALSE	FALSE	ukb-b-14486	8	106407970	0.00078151	462933	0.51	Non-cancer illness code, self-reported: osteoarthritis || id:ukb-b-14486	Non-cancer illness code, self-reported: osteoarthritis	Non-cancer illness code, self-reported: osteoarthritis || ||	TRUE	igd	8	4.89779e-07	0.0337	106407970	3301	prot-a-488	Cadherin-related family member 3 || id:prot-a-488	TRUE	reported	igd	3	TRUE	0.83032	0.16968	0.00760533762886548	25.2822891828937
rs139523672	T	C	T	C	0.5071	0.000912735	0.01822	0.014287	FALSE	FALSE	FALSE	ukb-b-14486	1	82013872	0.00245061	462933	0.709999	Non-cancer illness code, self-reported: osteoarthritis || id:ukb-b-14486	Non-cancer illness code, self-reported: osteoarthritis	Non-cancer illness code, self-reported: osteoarthritis || ||	TRUE	igd	1	5.49541e-07	0.1013	82013872	3301	prot-a-488	Cadherin-related family member 3 || id:prot-a-488	TRUE	reported	igd	3	TRUE	0.98178	0.01822	0.00753422085854523	25.0440822592817
rs2478050	G	A	G	A	-0.2493	-0.000223608	0.07701	0.063121	FALSE	FALSE	FALSE	ukb-b-14486	13	46894272	0.00124457	462933	0.86	Non-cancer illness code, self-reported: osteoarthritis || id:ukb-b-14486	Non-cancer illness code, self-reported: osteoarthritis	Non-cancer illness code, self-reported: osteoarthritis || ||	TRUE	igd	13	1.8197e-06	0.0523	46894272	3301	prot-a-488	Cadherin-related family member 3 || id:prot-a-488	TRUE	reported	igd	3	TRUE	0.92299	0.07701	0.00683622777228514	22.7079521539351
rs2716467	G	A	G	A	-0.1927	0.00256281	0.87556	0.88679	FALSE	FALSE	FALSE	ukb-b-14486	11	24825083	0.000947619	462933	0.00680002	Non-cancer illness code, self-reported: osteoarthritis || id:ukb-b-14486	Non-cancer illness code, self-reported: osteoarthritis	Non-cancer illness code, self-reported: osteoarthritis || ||	TRUE	igd	11	2.45471e-06	0.0409	24825083	3301	prot-a-488	Cadherin-related family member 3 || id:prot-a-488	TRUE	reported	igd	3	TRUE	0.12444	0.12444	0.00667975564513914	22.1847022634943
rs28414099	C	T	C	T	0.1909	-0.00125219	0.11228	0.1204	FALSE	FALSE	FALSE	ukb-b-14486	4	137628416	0.000883199	462933	0.16	Non-cancer illness code, self-reported: osteoarthritis || id:ukb-b-14486	Non-cancer illness code, self-reported: osteoarthritis	Non-cancer illness code, self-reported: osteoarthritis || ||	TRUE	igd	4	1.90546e-06	0.0401	137628416	3301	prot-a-488	Cadherin-related family member 3 || id:prot-a-488	TRUE	reported	igd	3	TRUE	0.88772	0.11228	0.0068187707601667	22.6495669425885
rs2928613	C	T	C	T	-0.144	-1.77516e-05	0.19838	0.204366	FALSE	FALSE	FALSE	ukb-b-14486	8	6561839	0.000712022	462933	0.98	Non-cancer illness code, self-reported: osteoarthritis || id:ukb-b-14486	Non-cancer illness code, self-reported: osteoarthritis	Non-cancer illness code, self-reported: osteoarthritis || ||	TRUE	igd	8	4.16869e-06	0.0313	6561839	3301	prot-a-488	Cadherin-related family member 3 || id:prot-a-488	TRUE	reported	igd	3	TRUE	0.80162	0.19838	0.00637110841945572	21.1530550831217
rs3755799	A	G	A	G	-0.139	0.000884493	0.32114	0.329052	FALSE	FALSE	FALSE	ukb-b-14486	3	52809193	0.000623855	462933	0.16	Non-cancer illness code, self-reported: osteoarthritis || id:ukb-b-14486	Non-cancer illness code, self-reported: osteoarthritis	Non-cancer illness code, self-reported: osteoarthritis || ||	TRUE	igd	3	3.16228e-07	0.0272	52809193	3301	prot-a-488	Cadherin-related family member 3 || id:prot-a-488	TRUE	reported	igd	3	TRUE	0.67886	0.32114	0.00784917417555153	26.0992834266171
rs5771839	C	T	C	T	-0.1905	0.00020122	0.90058	0.899942	FALSE	FALSE	FALSE	ukb-b-14486	22	49184603	0.000961053	462933	0.83	Non-cancer illness code, self-reported: osteoarthritis || id:ukb-b-14486	Non-cancer illness code, self-reported: osteoarthritis	Non-cancer illness code, self-reported: osteoarthritis || ||	TRUE	igd	22	3.71535e-06	0.0412	49184603	3301	prot-a-488	Cadherin-related family member 3 || id:prot-a-488	TRUE	reported	igd	3	TRUE	0.09942	0.09942	0.00643496668076468	21.3664474573168
rs62060393	A	G	A	G	-0.2502	-0.000691496	0.05352	0.054659	FALSE	FALSE	FALSE	ukb-b-14486	17	55477930	0.00125862	462933	0.58	Non-cancer illness code, self-reported: osteoarthritis || id:ukb-b-14486	Non-cancer illness code, self-reported: osteoarthritis	Non-cancer illness code, self-reported: osteoarthritis || ||	TRUE	igd	17	4.89779e-06	0.0548	55477930	3301	prot-a-488	Cadherin-related family member 3 || id:prot-a-488	TRUE	reported	igd	3	TRUE	0.94648	0.05352	0.00627529370290478	20.8329266593614
rs7315927	A	T	A	T	-0.2035	-4.07588e-06	0.8441	0.831976	FALSE	TRUE	FALSE	ukb-b-14486	12	101101073	0.000767372	462933	1	Non-cancer illness code, self-reported: osteoarthritis || id:ukb-b-14486	Non-cancer illness code, self-reported: osteoarthritis	Non-cancer illness code, self-reported: osteoarthritis || ||	TRUE	igd	12	8.31764e-09	0.0353	101101073	3301	prot-a-488	Cadherin-related family member 3 || id:prot-a-488	TRUE	reported	igd	3	FALSE	0.1559	0.1559	0.00996743408722594	33.2136196181
rs10178572	A	G	A	G	0.3484	-0.00205159	0.03683	0.036116	FALSE	FALSE	FALSE	ukb-b-14486	2	18399680	0.0015403	462933	0.18	Non-cancer illness code, self-reported: osteoarthritis || id:ukb-b-14486	Non-cancer illness code, self-reported: osteoarthritis	Non-cancer illness code, self-reported: osteoarthritis || ||	TRUE	igd	2	3.63078e-07	0.0685	18399680	3301	prot-a-481	Cadherin-15 || id:prot-a-481	TRUE	reported	igd	3	TRUE	0.96317	0.03683	0.00777569978395201	25.8530592142041
rs12581099	G	T	G	T	0.1344	-0.000216045	0.24433	0.23938	FALSE	FALSE	FALSE	ukb-b-14486	12	93727496	0.000671885	462933	0.75	Non-cancer illness code, self-reported: osteoarthritis || id:ukb-b-14486	Non-cancer illness code, self-reported: osteoarthritis	Non-cancer illness code, self-reported: osteoarthritis || ||	TRUE	igd	12	2.88403e-06	0.0287	93727496	3301	prot-a-481	Cadherin-15 || id:prot-a-481	TRUE	reported	igd	3	TRUE	0.75567	0.24433	0.00659953865529745	21.9165169244587
rs1522586	C	T	C	T	0.1243	-0.000804376	0.5304	0.533313	FALSE	FALSE	FALSE	ukb-b-14486	2	33999262	0.00057747	462933	0.16	Non-cancer illness code, self-reported: osteoarthritis || id:ukb-b-14486	Non-cancer illness code, self-reported: osteoarthritis	Non-cancer illness code, self-reported: osteoarthritis || ||	TRUE	igd	2	6.0256e-07	0.0249	33999262	3301	prot-a-481	Cadherin-15 || id:prot-a-481	TRUE	reported	igd	3	TRUE	0.4696	0.4696	0.00749258705976688	24.9046449305053
rs17393398	A	T	A	T	0.3174	0.00179735	0.03657	0.03096	FALSE	TRUE	FALSE	ukb-b-14486	2	176733894	0.00168589	462933	0.29	Non-cancer illness code, self-reported: osteoarthritis || id:ukb-b-14486	Non-cancer illness code, self-reported: osteoarthritis	Non-cancer illness code, self-reported: osteoarthritis || ||	TRUE	igd	2	3.23594e-06	0.0682	176733894	3301	prot-a-481	Cadherin-15 || id:prot-a-481	TRUE	reported	igd	3	FALSE	0.96343	0.03657	0.0065186742541939	21.646210962689
rs1801020	G	A	G	A	-0.2222	0.0001293	0.75032	0.745582	FALSE	FALSE	FALSE	ukb-b-14486	5	176836532	0.000660867	462933	0.84	Non-cancer illness code, self-reported: osteoarthritis || id:ukb-b-14486	Non-cancer illness code, self-reported: osteoarthritis	Non-cancer illness code, self-reported: osteoarthritis || ||	TRUE	igd	5	3.46737e-15	0.0282	176836532	3301	prot-a-481	Cadherin-15 || id:prot-a-481	TRUE	reported	igd	3	TRUE	0.24968	0.24968	0.0184608625752978	62.0478423261849
rs411919	A	G	A	G	-0.1309	-0.00175579	0.27423	0.27106	FALSE	FALSE	FALSE	ukb-b-14486	6	33194477	0.000648376	462933	0.00680002	Non-cancer illness code, self-reported: osteoarthritis || id:ukb-b-14486	Non-cancer illness code, self-reported: osteoarthritis	Non-cancer illness code, self-reported: osteoarthritis || ||	TRUE	igd	6	2.81838e-06	0.028	33194477	3301	prot-a-481	Cadherin-15 || id:prot-a-481	TRUE	reported	igd	3	TRUE	0.72577	0.27423	0.00657736220483549	21.8423831793396
rs4241818	C	T	C	T	-0.2877	0.000403348	0.51359	0.512142	FALSE	FALSE	FALSE	ukb-b-14486	4	187153786	0.00057191	462933	0.48	Non-cancer illness code, self-reported: osteoarthritis || id:ukb-b-14486	Non-cancer illness code, self-reported: osteoarthritis	Non-cancer illness code, self-reported: osteoarthritis || ||	TRUE	igd	4	2.51189e-32	0.0243	187153786	3301	prot-a-481	Cadherin-15 || id:prot-a-481	TRUE	reported	igd	3	TRUE	0.48641	0.48641	0.0407343279441137	140.08897826983
rs61762805	A	G	A	G	0.3383	-0.00223444	0.03454	0.033129	FALSE	FALSE	FALSE	ukb-b-14486	6	84601341	0.00164571	462933	0.17	Non-cancer illness code, self-reported: osteoarthritis || id:ukb-b-14486	Non-cancer illness code, self-reported: osteoarthritis	Non-cancer illness code, self-reported: osteoarthritis || ||	TRUE	igd	6	8.51138e-07	0.0687	84601341	3301	prot-a-481	Cadherin-15 || id:prot-a-481	TRUE	reported	igd	3	TRUE	0.96546	0.03454	0.00729233101612799	24.2341232709839
rs61908953	A	G	A	G	-0.1553	-0.000595677	0.18319	0.186395	FALSE	FALSE	FALSE	ukb-b-14486	12	4093579	0.00074528	462933	0.42	Non-cancer illness code, self-reported: osteoarthritis || id:ukb-b-14486	Non-cancer illness code, self-reported: osteoarthritis	Non-cancer illness code, self-reported: osteoarthritis || ||	TRUE	igd	12	1.69824e-06	0.0324	4093579	3301	prot-a-481	Cadherin-15 || id:prot-a-481	TRUE	reported	igd	3	TRUE	0.81681	0.18319	0.00691186362168467	22.9609409806213
rs72797433	G	C	G	C	0.3037	0.000437048	0.04546	0.040941	FALSE	TRUE	FALSE	ukb-b-14486	10	60184474	0.00151134	462933	0.77	Non-cancer illness code, self-reported: osteoarthritis || id:ukb-b-14486	Non-cancer illness code, self-reported: osteoarthritis	Non-cancer illness code, self-reported: osteoarthritis || ||	TRUE	igd	10	3.89045e-06	0.0658	60184474	3301	prot-a-481	Cadherin-15 || id:prot-a-481	TRUE	reported	igd	3	FALSE	0.95454	0.04546	0.00641207476056592	21.2899473692873
rs78090807	T	C	T	C	-0.4969	0.00168902	0.01643	0.015441	FALSE	FALSE	FALSE	ukb-b-14486	4	35371245	0.00239783	462933	0.48	Non-cancer illness code, self-reported: osteoarthritis || id:ukb-b-14486	Non-cancer illness code, self-reported: osteoarthritis	Non-cancer illness code, self-reported: osteoarthritis || ||	TRUE	igd	4	1.8197e-06	0.1042	35371245	3301	prot-a-481	Cadherin-15 || id:prot-a-481	TRUE	reported	igd	3	TRUE	0.98357	0.01643	0.00684187962671808	22.7268552967773
rs8075046	C	T	C	T	-0.1258	0.000439763	0.3012	0.293269	FALSE	FALSE	FALSE	ukb-b-14486	17	43051873	0.00063288	462933	0.49	Non-cancer illness code, self-reported: osteoarthritis || id:ukb-b-14486	Non-cancer illness code, self-reported: osteoarthritis	Non-cancer illness code, self-reported: osteoarthritis || ||	TRUE	igd	17	3.71535e-06	0.0272	43051873	3301	prot-a-481	Cadherin-15 || id:prot-a-481	TRUE	reported	igd	3	TRUE	0.6988	0.3012	0.00643832330823532	21.3776649121478
rs10178714	T	G	T	G	0.3621	-0.00195227	0.96616	0.967067	FALSE	FALSE	FALSE	ukb-b-14486	2	121268633	0.00160324	462933	0.22	Non-cancer illness code, self-reported: osteoarthritis || id:ukb-b-14486	Non-cancer illness code, self-reported: osteoarthritis	Non-cancer illness code, self-reported: osteoarthritis || ||	TRUE	igd	2	1.86209e-07	0.0695	121268633	3301	prot-a-3263	Zinc finger protein 180 || id:prot-a-3263	TRUE	reported	igd	3	TRUE	0.03384	0.03384	0.00815615030949002	27.1284032052057
rs10823661	T	C	T	C	0.1512	0.000922413	0.79509	0.795475	FALSE	FALSE	FALSE	ukb-b-14486	10	72777075	0.000710567	462933	0.19	Non-cancer illness code, self-reported: osteoarthritis || id:ukb-b-14486	Non-cancer illness code, self-reported: osteoarthritis	Non-cancer illness code, self-reported: osteoarthritis || ||	TRUE	igd	10	4.89779e-06	0.0331	72777075	3301	prot-a-3263	Zinc finger protein 180 || id:prot-a-3263	TRUE	reported	igd	3	TRUE	0.20491	0.20491	0.00628152991669763	20.853760717005
rs11017755	T	C	T	C	-0.1261	0.000991102	0.31905	0.300606	FALSE	FALSE	FALSE	ukb-b-14486	10	132944167	0.000625373	462933	0.11	Non-cancer illness code, self-reported: osteoarthritis || id:ukb-b-14486	Non-cancer illness code, self-reported: osteoarthritis	Non-cancer illness code, self-reported: osteoarthritis || ||	TRUE	igd	10	1.86209e-06	0.0265	132944167	3301	prot-a-3263	Zinc finger protein 180 || id:prot-a-3263	TRUE	reported	igd	3	TRUE	0.68095	0.31905	0.00681277468227615	22.6295134531549
rs148436261	A	G	A	G	0.6312	-0.00208772	0.00911	0.009368	FALSE	FALSE	FALSE	ukb-b-14486	2	172792558	0.00308998	462933	0.5	Non-cancer illness code, self-reported: osteoarthritis || id:ukb-b-14486	Non-cancer illness code, self-reported: osteoarthritis	Non-cancer illness code, self-reported: osteoarthritis || ||	TRUE	igd	2	4.89779e-06	0.1381	172792558	3301	prot-a-3263	Zinc finger protein 180 || id:prot-a-3263	TRUE	reported	igd	3	TRUE	0.99089	0.00911	0.00628870647479674	20.8777366178019
rs4803214	A	G	A	G	-0.1917	0.000471453	0.1282	0.11409	FALSE	FALSE	FALSE	ukb-b-14486	19	38029499	0.000931757	462933	0.61	Non-cancer illness code, self-reported: osteoarthritis || id:ukb-b-14486	Non-cancer illness code, self-reported: osteoarthritis	Non-cancer illness code, self-reported: osteoarthritis || ||	TRUE	igd	19	3.80189e-07	0.0377	38029499	3301	prot-a-3263	Zinc finger protein 180 || id:prot-a-3263	TRUE	reported	igd	3	TRUE	0.8718	0.1282	0.00777190566779544	25.8403455259078
rs4888896	A	C	A	C	-0.1248	0.000539664	0.47861	0.474699	FALSE	FALSE	FALSE	ukb-b-14486	16	79006490	0.000594118	462933	0.36	Non-cancer illness code, self-reported: osteoarthritis || id:ukb-b-14486	Non-cancer illness code, self-reported: osteoarthritis	Non-cancer illness code, self-reported: osteoarthritis || ||	TRUE	igd	16	3.16228e-06	0.0268	79006490	3301	prot-a-3263	Zinc finger protein 180 || id:prot-a-3263	TRUE	reported	igd	3	TRUE	0.52139	0.47861	0.00652635075126045	21.6718693492167
rs62125388	G	A	G	A	-0.4425	-0.00208391	0.02118	0.018535	FALSE	FALSE	FALSE	ukb-b-14486	2	23713522	0.00218328	462933	0.34	Non-cancer illness code, self-reported: osteoarthritis || id:ukb-b-14486	Non-cancer illness code, self-reported: osteoarthritis	Non-cancer illness code, self-reported: osteoarthritis || ||	TRUE	igd	2	1.02329e-06	0.0905	23713522	3301	prot-a-3263	Zinc finger protein 180 || id:prot-a-3263	TRUE	reported	igd	3	TRUE	0.97882	0.02118	0.00719034714589327	23.8927524184615
rs72714839	C	T	C	T	0.3971	-0.00113002	0.02291	0.021949	FALSE	FALSE	FALSE	ukb-b-14486	15	37747612	0.00199918	462933	0.57	Non-cancer illness code, self-reported: osteoarthritis || id:ukb-b-14486	Non-cancer illness code, self-reported: osteoarthritis	Non-cancer illness code, self-reported: osteoarthritis || ||	TRUE	igd	15	2.23872e-06	0.084	37747612	3301	prot-a-3263	Zinc finger protein 180 || id:prot-a-3263	TRUE	reported	igd	3	TRUE	0.97709	0.02291	0.00672458309820101	22.3345904504132
rs72745009	A	G	A	G	-0.4081	0.00217246	0.0242	0.026887	FALSE	FALSE	FALSE	ukb-b-14486	15	59033022	0.00177546	462933	0.22	Non-cancer illness code, self-reported: osteoarthritis || id:ukb-b-14486	Non-cancer illness code, self-reported: osteoarthritis	Non-cancer illness code, self-reported: osteoarthritis || ||	TRUE	igd	15	4.89779e-06	0.0893	59033022	3301	prot-a-3263	Zinc finger protein 180 || id:prot-a-3263	TRUE	reported	igd	3	TRUE	0.9758	0.0242	0.0062870324892921	20.8721440298113
rs76628517	A	G	A	G	0.3767	0.00107747	0.02728	0.025824	FALSE	FALSE	FALSE	ukb-b-14486	5	92315142	0.00187235	462933	0.56	Non-cancer illness code, self-reported: osteoarthritis || id:ukb-b-14486	Non-cancer illness code, self-reported: osteoarthritis	Non-cancer illness code, self-reported: osteoarthritis || ||	TRUE	igd	5	2.23872e-06	0.0797	92315142	3301	prot-a-3263	Zinc finger protein 180 || id:prot-a-3263	TRUE	reported	igd	3	TRUE	0.97272	0.02728	0.00672202124051217	22.3260240805352
rs77503399	A	G	A	G	0.4725	-0.00364121	0.01578	0.014134	FALSE	FALSE	FALSE	ukb-b-14486	5	2722474	0.00242179	462933	0.13	Non-cancer illness code, self-reported: osteoarthritis || id:ukb-b-14486	Non-cancer illness code, self-reported: osteoarthritis	Non-cancer illness code, self-reported: osteoarthritis || ||	TRUE	igd	5	2.5704e-06	0.1004	2722474	3301	prot-a-3263	Zinc finger protein 180 || id:prot-a-3263	TRUE	reported	igd	3	TRUE	0.98422	0.01578	0.00666479054507582	22.134666927059
rs8114234	A	G	A	G	0.1563	0.0011803	0.22547	0.206508	FALSE	FALSE	FALSE	ukb-b-14486	20	10316363	0.000720717	462933	0.1	Non-cancer illness code, self-reported: osteoarthritis || id:ukb-b-14486	Non-cancer illness code, self-reported: osteoarthritis	Non-cancer illness code, self-reported: osteoarthritis || ||	TRUE	igd	20	7.24436e-07	0.0315	10316363	3301	prot-a-3263	Zinc finger protein 180 || id:prot-a-3263	TRUE	reported	igd	3	TRUE	0.77453	0.22547	0.00740327974121127	24.60558187205
rs10246790	T	G	T	G	0.137	0.000498717	0.2599	0.248347	FALSE	FALSE	FALSE	ukb-b-14486	7	79911122	0.000671534	462933	0.46	Non-cancer illness code, self-reported: osteoarthritis || id:ukb-b-14486	Non-cancer illness code, self-reported: osteoarthritis	Non-cancer illness code, self-reported: osteoarthritis || ||	TRUE	igd	7	1.58489e-06	0.0285	79911122	3301	prot-a-3264	Zinc finger protein 18 || id:prot-a-3264	TRUE	reported	igd	3	TRUE	0.7401	0.2599	0.00695146539012641	23.0934174139196
rs117259044	A	G	A	G	-0.2588	-0.000531915	0.05884	0.048509	FALSE	FALSE	FALSE	ukb-b-14486	12	133110395	0.00137197	462933	0.7	Non-cancer illness code, self-reported: osteoarthritis || id:ukb-b-14486	Non-cancer illness code, self-reported: osteoarthritis	Non-cancer illness code, self-reported: osteoarthritis || ||	TRUE	igd	12	3.01995e-06	0.0554	133110395	3301	prot-a-3264	Zinc finger protein 18 || id:prot-a-3264	TRUE	reported	igd	3	TRUE	0.94116	0.05884	0.00656752662847498	21.8095048512031
rs12649461	T	C	T	C	-0.1426	0.000167222	0.29047	0.285837	FALSE	FALSE	FALSE	ukb-b-14486	4	4337847	0.000634685	462933	0.79	Non-cancer illness code, self-reported: osteoarthritis || id:ukb-b-14486	Non-cancer illness code, self-reported: osteoarthritis	Non-cancer illness code, self-reported: osteoarthritis || ||	TRUE	igd	4	2.34423e-07	0.0276	4337847	3301	prot-a-3264	Zinc finger protein 18 || id:prot-a-3264	TRUE	reported	igd	3	TRUE	0.70953	0.29047	0.00802190372046044	26.6782708943418
rs1534203	A	C	A	C	-0.1232	-0.000463859	0.33685	0.345643	FALSE	FALSE	FALSE	ukb-b-14486	17	49846031	0.000606589	462933	0.44	Non-cancer illness code, self-reported: osteoarthritis || id:ukb-b-14486	Non-cancer illness code, self-reported: osteoarthritis	Non-cancer illness code, self-reported: osteoarthritis || ||	TRUE	igd	17	3.16228e-06	0.0264	49846031	3301	prot-a-3264	Zinc finger protein 18 || id:prot-a-3264	TRUE	reported	igd	3	TRUE	0.66315	0.33685	0.00655408794515967	21.7645831229594
rs17737024	C	T	C	T	0.2774	-0.00129736	0.05222	0.050863	FALSE	FALSE	FALSE	ukb-b-14486	9	136874000	0.00130837	462933	0.32	Non-cancer illness code, self-reported: osteoarthritis || id:ukb-b-14486	Non-cancer illness code, self-reported: osteoarthritis	Non-cancer illness code, self-reported: osteoarthritis || ||	TRUE	igd	9	1.99526e-06	0.0583	136874000	3301	prot-a-3264	Zinc finger protein 18 || id:prot-a-3264	TRUE	reported	igd	3	TRUE	0.94778	0.05222	0.00681179910394345	22.6262507182778
rs2281395	G	A	G	A	-0.1771	0.00149684	0.11832	0.123167	FALSE	FALSE	FALSE	ukb-b-14486	20	57171223	0.000872831	462933	0.0860003	Non-cancer illness code, self-reported: osteoarthritis || id:ukb-b-14486	Non-cancer illness code, self-reported: osteoarthritis	Non-cancer illness code, self-reported: osteoarthritis || ||	TRUE	igd	20	2.69153e-06	0.0378	57171223	3301	prot-a-3264	Zinc finger protein 18 || id:prot-a-3264	TRUE	reported	igd	3	TRUE	0.88168	0.11832	0.00660586342749665	21.9376606374009
rs62143206	T	G	T	G	0.2064	-0.000119171	0.2131	0.210609	FALSE	FALSE	FALSE	ukb-b-14486	19	54326212	0.000703245	462933	0.87	Non-cancer illness code, self-reported: osteoarthritis || id:ukb-b-14486	Non-cancer illness code, self-reported: osteoarthritis	Non-cancer illness code, self-reported: osteoarthritis || ||	TRUE	igd	19	4.7863e-12	0.0299	54326212	3301	prot-a-3264	Zinc finger protein 18 || id:prot-a-3264	TRUE	reported	igd	3	TRUE	0.7869	0.2131	0.0142300704763098	47.6226765448499
rs62250326	T	A	T	A	0.1288	-0.000135761	0.30477	0.288925	FALSE	TRUE	FALSE	ukb-b-14486	3	58615825	0.000637097	462933	0.83	Non-cancer illness code, self-reported: osteoarthritis || id:ukb-b-14486	Non-cancer illness code, self-reported: osteoarthritis	Non-cancer illness code, self-reported: osteoarthritis || ||	TRUE	igd	3	3.0903e-06	0.0276	58615825	3301	prot-a-3264	Zinc finger protein 18 || id:prot-a-3264	TRUE	reported	igd	3	FALSE	0.69523	0.30477	0.00655408794515967	21.7645831229594
rs6689890	A	G	A	G	-0.1136	0.000319265	0.4172	0.428814	FALSE	FALSE	FALSE	ukb-b-14486	1	30374719	0.000579486	462933	0.58	Non-cancer illness code, self-reported: osteoarthritis || id:ukb-b-14486	Non-cancer illness code, self-reported: osteoarthritis	Non-cancer illness code, self-reported: osteoarthritis || ||	TRUE	igd	1	4.46684e-06	0.0247	30374719	3301	prot-a-3264	Zinc finger protein 18 || id:prot-a-3264	TRUE	reported	igd	3	TRUE	0.5828	0.4172	0.00636712220060069	21.1397354184795
rs7956221	C	G	C	G	-0.4725	-0.00050601	0.01743	0.017193	FALSE	TRUE	FALSE	ukb-b-14486	12	120552692	0.00223144	462933	0.82	Non-cancer illness code, self-reported: osteoarthritis || id:ukb-b-14486	Non-cancer illness code, self-reported: osteoarthritis	Non-cancer illness code, self-reported: osteoarthritis || ||	TRUE	igd	12	2.0893e-06	0.0995	120552692	3301	prot-a-3264	Zinc finger protein 18 || id:prot-a-3264	TRUE	reported	igd	3	FALSE	0.98257	0.01743	0.00678508313651951	22.5369040348944
rs10272363	C	T	C	T	-0.3982	-0.000162697	0.023	0.023974	FALSE	FALSE	FALSE	ukb-b-14486	7	121641475	0.0018705	462933	0.93	Non-cancer illness code, self-reported: osteoarthritis || id:ukb-b-14486	Non-cancer illness code, self-reported: osteoarthritis	Non-cancer illness code, self-reported: osteoarthritis || ||	TRUE	igd	7	1.38038e-06	0.0825	121641475	3301	prot-a-3258	Zinc fingers and homeoboxes protein 3 || id:prot-a-3258	TRUE	reported	igd	3	TRUE	0.977	0.023	0.00700801196031759	23.2825961695109
rs11723028	A	G	A	G	-0.1404	0.000235193	0.31887	0.315003	FALSE	FALSE	FALSE	ukb-b-14486	4	30783301	0.000615781	462933	0.7	Non-cancer illness code, self-reported: osteoarthritis || id:ukb-b-14486	Non-cancer illness code, self-reported: osteoarthritis	Non-cancer illness code, self-reported: osteoarthritis || ||	TRUE	igd	4	1e-07	0.0264	30783301	3301	prot-a-3258	Zinc fingers and homeoboxes protein 3 || id:prot-a-3258	TRUE	reported	igd	3	TRUE	0.68113	0.31887	0.00849523977378298	28.2659217968009
rs142951063	A	T	A	T	-0.3817	0.00197567	0.02704	0.023873	FALSE	TRUE	FALSE	ukb-b-14486	12	14688383	0.00194775	462933	0.31	Non-cancer illness code, self-reported: osteoarthritis || id:ukb-b-14486	Non-cancer illness code, self-reported: osteoarthritis	Non-cancer illness code, self-reported: osteoarthritis || ||	TRUE	igd	12	3.98107e-06	0.0827	14688383	3301	prot-a-3258	Zinc fingers and homeoboxes protein 3 || id:prot-a-3258	TRUE	reported	igd	3	FALSE	0.97296	0.02704	0.00641200880873849	21.2897269769401
rs4486172	T	G	T	G	0.1271	-0.000830857	0.30432	0.304979	FALSE	FALSE	FALSE	ukb-b-14486	8	99368793	0.000623674	462933	0.18	Non-cancer illness code, self-reported: osteoarthritis || id:ukb-b-14486	Non-cancer illness code, self-reported: osteoarthritis	Non-cancer illness code, self-reported: osteoarthritis || ||	TRUE	igd	8	2.45471e-06	0.027	99368793	3301	prot-a-3258	Zinc fingers and homeoboxes protein 3 || id:prot-a-3258	TRUE	reported	igd	3	TRUE	0.69568	0.30432	0.00666825750284487	22.1462584559943
rs632090	T	C	T	C	-0.1353	-0.000192596	0.71962	0.720659	FALSE	FALSE	FALSE	ukb-b-14486	13	22421178	0.000642239	462933	0.760001	Non-cancer illness code, self-reported: osteoarthritis || id:ukb-b-14486	Non-cancer illness code, self-reported: osteoarthritis	Non-cancer illness code, self-reported: osteoarthritis || ||	TRUE	igd	13	1.7378e-06	0.0283	22421178	3301	prot-a-3258	Zinc fingers and homeoboxes protein 3 || id:prot-a-3258	TRUE	reported	igd	3	TRUE	0.28038	0.28038	0.00687670456894555	22.8433352407715
rs704	A	G	A	G	0.1362	-0.000532864	0.46665	0.475574	FALSE	FALSE	FALSE	ukb-b-14486	17	26694861	0.000572666	462933	0.35	Non-cancer illness code, self-reported: osteoarthritis || id:ukb-b-14486	Non-cancer illness code, self-reported: osteoarthritis	Non-cancer illness code, self-reported: osteoarthritis || ||	TRUE	igd	17	3.01995e-08	0.0246	26694861	3301	prot-a-3258	Zinc fingers and homeoboxes protein 3 || id:prot-a-3258	TRUE	reported	igd	3	TRUE	0.53335	0.46665	0.00920076921566072	30.6352050944128
rs705379	A	G	A	G	0.1152	-0.000994564	0.48664	0.477715	FALSE	FALSE	FALSE	ukb-b-14486	7	94953895	0.000578949	462933	0.0860003	Non-cancer illness code, self-reported: osteoarthritis || id:ukb-b-14486	Non-cancer illness code, self-reported: osteoarthritis	Non-cancer illness code, self-reported: osteoarthritis || ||	TRUE	igd	7	4.89779e-06	0.0252	94953895	3301	prot-a-3258	Zinc fingers and homeoboxes protein 3 || id:prot-a-3258	TRUE	reported	igd	3	TRUE	0.51336	0.48664	0.00629096963255577	20.8852975907115
rs7167514	G	T	G	T	0.1313	0.000852293	0.26556	0.267356	FALSE	FALSE	FALSE	ukb-b-14486	15	61292139	0.000647021	462933	0.19	Non-cancer illness code, self-reported: osteoarthritis || id:ukb-b-14486	Non-cancer illness code, self-reported: osteoarthritis	Non-cancer illness code, self-reported: osteoarthritis || ||	TRUE	igd	15	1.54882e-06	0.0273	61292139	3301	prot-a-3258	Zinc fingers and homeoboxes protein 3 || id:prot-a-3258	TRUE	reported	igd	3	TRUE	0.73444	0.26556	0.00695866548608335	23.1175044187118
rs7539005	T	A	T	A	-0.1405	0.000919419	0.61028	0.616155	FALSE	TRUE	FALSE	ukb-b-14486	1	196667252	0.000587931	462933	0.12	Non-cancer illness code, self-reported: osteoarthritis || id:ukb-b-14486	Non-cancer illness code, self-reported: osteoarthritis	Non-cancer illness code, self-reported: osteoarthritis || ||	TRUE	igd	1	3.54813e-08	0.0255	196667252	3301	prot-a-3258	Zinc fingers and homeoboxes protein 3 || id:prot-a-3258	TRUE	reported	igd	3	FALSE	0.38972	0.38972	0.00911278217702717	30.33954607676
rs76389152	A	G	A	G	-0.6281	0.00393849	0.00813	0.009772	FALSE	FALSE	FALSE	ukb-b-14486	14	51832258	0.00290891	462933	0.18	Non-cancer illness code, self-reported: osteoarthritis || id:ukb-b-14486	Non-cancer illness code, self-reported: osteoarthritis	Non-cancer illness code, self-reported: osteoarthritis || ||	TRUE	igd	14	4.2658e-06	0.1366	51832258	3301	prot-a-3258	Zinc fingers and homeoboxes protein 3 || id:prot-a-3258	TRUE	reported	igd	3	TRUE	0.99187	0.00813	0.00636411372741225	21.1296828916798
rs9872637	G	A	G	A	0.1492	0.000309295	0.27621	0.272419	FALSE	FALSE	FALSE	ukb-b-14486	3	3702601	0.00065446	462933	0.64	Non-cancer illness code, self-reported: osteoarthritis || id:ukb-b-14486	Non-cancer illness code, self-reported: osteoarthritis	Non-cancer illness code, self-reported: osteoarthritis || ||	TRUE	igd	3	1.99526e-07	0.0287	3702601	3301	prot-a-3258	Zinc fingers and homeoboxes protein 3 || id:prot-a-3258	TRUE	reported	igd	3	TRUE	0.72379	0.27621	0.00812058294347296	27.0091330355639
rs10274415	G	A	G	A	-0.1235	-0.000263669	0.38302	0.379019	FALSE	FALSE	FALSE	ukb-b-14486	7	138404907	0.000589625	462933	0.649999	Non-cancer illness code, self-reported: osteoarthritis || id:ukb-b-14486	Non-cancer illness code, self-reported: osteoarthritis	Non-cancer illness code, self-reported: osteoarthritis || ||	TRUE	igd	7	1.04713e-06	0.0253	138404907	3301	prot-a-343	Calcium-binding protein 8 || id:prot-a-343	TRUE	reported	igd	3	TRUE	0.61698	0.38302	0.00716677304661248	23.8138527588628
rs111906234	A	G	A	G	0.1885	9.99274e-05	0.10161	0.100193	FALSE	FALSE	FALSE	ukb-b-14486	5	60868713	0.00095747	462933	0.92	Non-cancer illness code, self-reported: osteoarthritis || id:ukb-b-14486	Non-cancer illness code, self-reported: osteoarthritis	Non-cancer illness code, self-reported: osteoarthritis || ||	TRUE	igd	5	4.89779e-06	0.0413	60868713	3301	prot-a-343	Calcium-binding protein 8 || id:prot-a-343	TRUE	reported	igd	3	TRUE	0.89839	0.10161	0.00627111830382854	20.8189775555459
rs12364779	T	G	T	G	0.1723	-0.00129089	0.12844	0.1324	FALSE	FALSE	FALSE	ukb-b-14486	11	32523963	0.000849188	462933	0.13	Non-cancer illness code, self-reported: osteoarthritis || id:ukb-b-14486	Non-cancer illness code, self-reported: osteoarthritis	Non-cancer illness code, self-reported: osteoarthritis || ||	TRUE	igd	11	2.75423e-06	0.0367	32523963	3301	prot-a-343	Calcium-binding protein 8 || id:prot-a-343	TRUE	reported	igd	3	TRUE	0.87156	0.12844	0.00663288823446957	22.0280075979403
rs12895770	A	C	A	C	0.239	-0.00107581	0.07052	0.066008	FALSE	FALSE	FALSE	ukb-b-14486	14	31566448	0.00117065	462933	0.36	Non-cancer illness code, self-reported: osteoarthritis || id:ukb-b-14486	Non-cancer illness code, self-reported: osteoarthritis	Non-cancer illness code, self-reported: osteoarthritis || ||	TRUE	igd	14	1.65959e-06	0.0499	31566448	3301	prot-a-343	Calcium-binding protein 8 || id:prot-a-343	TRUE	reported	igd	3	TRUE	0.92948	0.07052	0.00690146875122155	22.9261696537303
rs140594124	G	C	G	C	0.5752	-0.00138709	0.01484	0.010767	FALSE	TRUE	FALSE	ukb-b-14486	20	40550597	0.00291263	462933	0.630001	Non-cancer illness code, self-reported: osteoarthritis || id:ukb-b-14486	Non-cancer illness code, self-reported: osteoarthritis	Non-cancer illness code, self-reported: osteoarthritis || ||	TRUE	igd	20	9.54993e-07	0.1174	40550597	3301	prot-a-343	Calcium-binding protein 8 || id:prot-a-343	TRUE	reported	igd	3	FALSE	0.98516	0.01484	0.00721953555044813	23.9904476707586
rs147123953	C	T	C	T	0.4384	-0.00120079	0.02263	0.020912	FALSE	FALSE	FALSE	ukb-b-14486	16	17264928	0.00213109	462933	0.57	Non-cancer illness code, self-reported: osteoarthritis || id:ukb-b-14486	Non-cancer illness code, self-reported: osteoarthritis	Non-cancer illness code, self-reported: osteoarthritis || ||	TRUE	igd	16	3.63078e-06	0.0947	17264928	3301	prot-a-343	Calcium-binding protein 8 || id:prot-a-343	TRUE	reported	igd	3	TRUE	0.97737	0.02263	0.006450378081305	21.4179511730181
rs17029648	C	A	C	A	-0.1916	-0.000930578	0.10058	0.098713	FALSE	FALSE	FALSE	ukb-b-14486	2	65162463	0.00096694	462933	0.34	Non-cancer illness code, self-reported: osteoarthritis || id:ukb-b-14486	Non-cancer illness code, self-reported: osteoarthritis	Non-cancer illness code, self-reported: osteoarthritis || ||	TRUE	igd	2	3.98107e-06	0.0416	65162463	3301	prot-a-343	Calcium-binding protein 8 || id:prot-a-343	TRUE	reported	igd	3	TRUE	0.89942	0.10058	0.00638523463227746	21.2002576713798
rs185679056	G	C	G	C	-0.3835	0.000515703	0.02554	0.0223	FALSE	TRUE	FALSE	ukb-b-14486	3	142911867	0.00197247	462933	0.79	Non-cancer illness code, self-reported: osteoarthritis || id:ukb-b-14486	Non-cancer illness code, self-reported: osteoarthritis	Non-cancer illness code, self-reported: osteoarthritis || ||	TRUE	igd	3	2.5704e-06	0.0815	142911867	3301	prot-a-343	Calcium-binding protein 8 || id:prot-a-343	TRUE	reported	igd	3	FALSE	0.97446	0.02554	0.00666295114023087	22.1285170394613
rs521106	T	C	T	C	0.1248	0.00101132	0.66089	0.658684	FALSE	FALSE	FALSE	ukb-b-14486	1	12197102	0.000611875	462933	0.0980009	Non-cancer illness code, self-reported: osteoarthritis || id:ukb-b-14486	Non-cancer illness code, self-reported: osteoarthritis	Non-cancer illness code, self-reported: osteoarthritis || ||	TRUE	igd	1	3.89045e-06	0.027	12197102	3301	prot-a-343	Calcium-binding protein 8 || id:prot-a-343	TRUE	reported	igd	3	TRUE	0.33911	0.33911	0.00643064162684056	21.3519937467509
rs73160381	T	G	T	G	0.3214	-8.80359e-05	0.03293	0.029966	FALSE	FALSE	FALSE	ukb-b-14486	13	27044664	0.00168084	462933	0.96	Non-cancer illness code, self-reported: osteoarthritis || id:ukb-b-14486	Non-cancer illness code, self-reported: osteoarthritis	Non-cancer illness code, self-reported: osteoarthritis || ||	TRUE	igd	13	3.71535e-06	0.0695	27044664	3301	prot-a-343	Calcium-binding protein 8 || id:prot-a-343	TRUE	reported	igd	3	TRUE	0.96707	0.03293	0.00643683083121352	21.3726772198477
rs73166321	T	C	T	C	-0.3755	0.000199822	0.02625	0.030893	FALSE	FALSE	FALSE	ukb-b-14486	22	32717930	0.00165409	462933	0.9	Non-cancer illness code, self-reported: osteoarthritis || id:ukb-b-14486	Non-cancer illness code, self-reported: osteoarthritis	Non-cancer illness code, self-reported: osteoarthritis || ||	TRUE	igd	22	1.28825e-06	0.0776	32717930	3301	prot-a-343	Calcium-binding protein 8 || id:prot-a-343	TRUE	reported	igd	3	TRUE	0.97375	0.02625	0.00704338115312264	23.4009361367023
rs7539005	T	A	T	A	-0.1206	0.000919419	0.61028	0.616155	FALSE	TRUE	FALSE	ukb-b-14486	1	196667252	0.000587931	462933	0.12	Non-cancer illness code, self-reported: osteoarthritis || id:ukb-b-14486	Non-cancer illness code, self-reported: osteoarthritis	Non-cancer illness code, self-reported: osteoarthritis || ||	TRUE	igd	1	2.23872e-06	0.0255	196667252	3301	prot-a-343	Calcium-binding protein 8 || id:prot-a-343	TRUE	reported	igd	3	FALSE	0.38972	0.38972	0.00673032300711052	22.3537837857669
rs7579737	G	A	G	A	0.1275	-0.000458757	0.30893	0.304498	FALSE	FALSE	FALSE	ukb-b-14486	2	102987361	0.000624604	462933	0.46	Non-cancer illness code, self-reported: osteoarthritis || id:ukb-b-14486	Non-cancer illness code, self-reported: osteoarthritis	Non-cancer illness code, self-reported: osteoarthritis || ||	TRUE	igd	2	2.23872e-06	0.027	102987361	3301	prot-a-343	Calcium-binding protein 8 || id:prot-a-343	TRUE	reported	igd	3	TRUE	0.69107	0.30893	0.00671001319713322	22.2858720327922
rs79967190	T	G	T	G	-0.3495	-0.00306928	0.02923	0.027966	FALSE	FALSE	FALSE	ukb-b-14486	9	109708278	0.00173695	462933	0.0769999	Non-cancer illness code, self-reported: osteoarthritis || id:ukb-b-14486	Non-cancer illness code, self-reported: osteoarthritis	Non-cancer illness code, self-reported: osteoarthritis || ||	TRUE	igd	9	2.69153e-06	0.0745	109708278	3301	prot-a-343	Calcium-binding protein 8 || id:prot-a-343	TRUE	reported	igd	3	TRUE	0.97077	0.02923	0.00662293388538975	21.9947285207206
rs882629	A	G	A	G	0.1659	0.000114704	0.14376	0.144261	FALSE	FALSE	FALSE	ukb-b-14486	2	15849737	0.000823634	462933	0.89	Non-cancer illness code, self-reported: osteoarthritis || id:ukb-b-14486	Non-cancer illness code, self-reported: osteoarthritis	Non-cancer illness code, self-reported: osteoarthritis || ||	TRUE	igd	2	3.80189e-06	0.0359	15849737	3301	prot-a-343	Calcium-binding protein 8 || id:prot-a-343	TRUE	reported	igd	3	TRUE	0.85624	0.14376	0.00642773274913699	21.3422727649955
rs903055	A	G	A	G	0.1504	0.000908721	0.76667	0.773891	FALSE	FALSE	FALSE	ukb-b-14486	3	14925256	0.000693412	462933	0.19	Non-cancer illness code, self-reported: osteoarthritis || id:ukb-b-14486	Non-cancer illness code, self-reported: osteoarthritis	Non-cancer illness code, self-reported: osteoarthritis || ||	TRUE	igd	3	6.30957e-07	0.0302	14925256	3301	prot-a-343	Calcium-binding protein 8 || id:prot-a-343	TRUE	reported	igd	3	TRUE	0.23333	0.23333	0.00745736556677127	24.7866924314307
rs10276505	A	G	A	G	0.3161	-0.00225961	0.04039	0.042117	FALSE	FALSE	FALSE	ukb-b-14486	7	36061297	0.0014251	462933	0.11	Non-cancer illness code, self-reported: osteoarthritis || id:ukb-b-14486	Non-cancer illness code, self-reported: osteoarthritis	Non-cancer illness code, self-reported: osteoarthritis || ||	TRUE	igd	7	4.89779e-07	0.0628	36061297	3301	prot-a-347	Calcium/calmodulin-dependent protein kinase type 1D || id:prot-a-347	TRUE	reported	igd	3	TRUE	0.95961	0.04039	0.00761664390262844	25.3201628991304
rs10878492	A	G	A	G	-0.1426	0.00109007	0.8039	0.809696	FALSE	FALSE	FALSE	ukb-b-14486	12	67062901	0.000730159	462933	0.14	Non-cancer illness code, self-reported: osteoarthritis || id:ukb-b-14486	Non-cancer illness code, self-reported: osteoarthritis	Non-cancer illness code, self-reported: osteoarthritis || ||	TRUE	igd	12	4.16869e-06	0.031	67062901	3301	prot-a-347	Calcium/calmodulin-dependent protein kinase type 1D || id:prot-a-347	TRUE	reported	igd	3	TRUE	0.1961	0.1961	0.00636935006140583	21.1471796425326
rs117580028	A	C	A	C	0.6521	-0.00692525	0.01105	0.012087	FALSE	FALSE	FALSE	ukb-b-14486	10	81687609	0.0027318	462933	0.0109999	Non-cancer illness code, self-reported: osteoarthritis || id:ukb-b-14486	Non-cancer illness code, self-reported: osteoarthritis	Non-cancer illness code, self-reported: osteoarthritis || ||	TRUE	igd	10	1.20226e-06	0.1343	81687609	3301	prot-a-347	Calcium/calmodulin-dependent protein kinase type 1D || id:prot-a-347	TRUE	reported	igd	3	TRUE	0.98895	0.01105	0.00709153197363633	23.562055047762
rs12583167	T	G	T	G	-0.164	2.57231e-05	0.15735	0.147408	FALSE	FALSE	FALSE	ukb-b-14486	13	38360338	0.000815319	462933	0.97	Non-cancer illness code, self-reported: osteoarthritis || id:ukb-b-14486	Non-cancer illness code, self-reported: osteoarthritis	Non-cancer illness code, self-reported: osteoarthritis || ||	TRUE	igd	13	4.89779e-06	0.0359	38360338	3301	prot-a-347	Calcium/calmodulin-dependent protein kinase type 1D || id:prot-a-347	TRUE	reported	igd	3	TRUE	0.84265	0.15735	0.00628226591194236	20.856219560696
rs144516452	C	G	C	G	0.3023	0.000853871	0.04248	0.044549	FALSE	TRUE	FALSE	ukb-b-14486	2	126926271	0.00139693	462933	0.54	Non-cancer illness code, self-reported: osteoarthritis || id:ukb-b-14486	Non-cancer illness code, self-reported: osteoarthritis	Non-cancer illness code, self-reported: osteoarthritis || ||	TRUE	igd	2	1.07152e-06	0.0619	126926271	3301	prot-a-347	Calcium/calmodulin-dependent protein kinase type 1D || id:prot-a-347	TRUE	reported	igd	3	FALSE	0.95752	0.04248	0.00717336437979552	23.8359127766171
rs55714523	T	C	T	C	0.2041	0.00104049	0.11688	0.112528	FALSE	FALSE	FALSE	ukb-b-14486	2	228531774	0.00096435	462933	0.28	Non-cancer illness code, self-reported: osteoarthritis || id:ukb-b-14486	Non-cancer illness code, self-reported: osteoarthritis	Non-cancer illness code, self-reported: osteoarthritis || ||	TRUE	igd	2	4.89779e-06	0.0447	228531774	3301	prot-a-347	Calcium/calmodulin-dependent protein kinase type 1D || id:prot-a-347	TRUE	reported	igd	3	TRUE	0.88312	0.11688	0.00627611894436394	20.8356836261817
rs689349	C	T	C	T	-0.1575	0.00116434	0.81609	0.819547	FALSE	FALSE	FALSE	ukb-b-14486	11	92201077	0.000745639	462933	0.12	Non-cancer illness code, self-reported: osteoarthritis || id:ukb-b-14486	Non-cancer illness code, self-reported: osteoarthritis	Non-cancer illness code, self-reported: osteoarthritis || ||	TRUE	igd	11	8.12831e-07	0.0319	92201077	3301	prot-a-347	Calcium/calmodulin-dependent protein kinase type 1D || id:prot-a-347	TRUE	reported	igd	3	TRUE	0.18391	0.18391	0.00733058890466414	24.3622020847829
rs704	A	G	A	G	0.2943	-0.000532864	0.46665	0.475574	FALSE	FALSE	FALSE	ukb-b-14486	17	26694861	0.000572666	462933	0.35	Non-cancer illness code, self-reported: osteoarthritis || id:ukb-b-14486	Non-cancer illness code, self-reported: osteoarthritis	Non-cancer illness code, self-reported: osteoarthritis || ||	TRUE	igd	17	3.89045e-34	0.0242	26694861	3301	prot-a-347	Calcium/calmodulin-dependent protein kinase type 1D || id:prot-a-347	TRUE	reported	igd	3	TRUE	0.53335	0.46665	0.0428815009458339	147.804134765031
rs72647216	T	C	T	C	-0.272	0.000515857	0.04606	0.048113	FALSE	FALSE	FALSE	ukb-b-14486	5	66550428	0.00134365	462933	0.7	Non-cancer illness code, self-reported: osteoarthritis || id:ukb-b-14486	Non-cancer illness code, self-reported: osteoarthritis	Non-cancer illness code, self-reported: osteoarthritis || ||	TRUE	igd	5	4.0738e-06	0.059	66550428	3301	prot-a-347	Calcium/calmodulin-dependent protein kinase type 1D || id:prot-a-347	TRUE	reported	igd	3	TRUE	0.95394	0.04606	0.0063973630246702	21.2407856350234
rs74129822	T	C	T	C	0.2409	-0.00101337	0.07747	0.068154	FALSE	FALSE	FALSE	ukb-b-14486	10	47619304	0.00116917	462933	0.39	Non-cancer illness code, self-reported: osteoarthritis || id:ukb-b-14486	Non-cancer illness code, self-reported: osteoarthritis	Non-cancer illness code, self-reported: osteoarthritis || ||	TRUE	igd	10	6.0256e-07	0.0483	47619304	3301	prot-a-347	Calcium/calmodulin-dependent protein kinase type 1D || id:prot-a-347	TRUE	reported	igd	3	TRUE	0.92253	0.07747	0.00747951253467839	24.860858958104
rs74480769	G	A	G	A	-0.4927	0.0050581	0.0317	0.029821	FALSE	FALSE	FALSE	ukb-b-14486	5	40972211	0.00172662	462933	0.00340001	Non-cancer illness code, self-reported: osteoarthritis || id:ukb-b-14486	Non-cancer illness code, self-reported: osteoarthritis	Non-cancer illness code, self-reported: osteoarthritis || ||	TRUE	igd	5	1.77828e-11	0.0733	40972211	3301	prot-a-347	Calcium/calmodulin-dependent protein kinase type 1D || id:prot-a-347	TRUE	reported	igd	3	TRUE	0.9683	0.0317	0.0135022992293468	45.1537648012938
rs7539005	T	A	T	A	-0.1794	0.000919419	0.61028	0.616155	FALSE	TRUE	FALSE	ukb-b-14486	1	196667252	0.000587931	462933	0.12	Non-cancer illness code, self-reported: osteoarthritis || id:ukb-b-14486	Non-cancer illness code, self-reported: osteoarthritis	Non-cancer illness code, self-reported: osteoarthritis || ||	TRUE	igd	1	1.65959e-12	0.0254	196667252	3301	prot-a-347	Calcium/calmodulin-dependent protein kinase type 1D || id:prot-a-347	TRUE	reported	igd	3	FALSE	0.38972	0.38972	0.0148873640849375	49.8556330775188
rs785453	T	C	T	C	-0.2215	-0.000833531	0.08141	0.076332	FALSE	FALSE	FALSE	ukb-b-14486	15	30136340	0.00109588	462933	0.450001	Non-cancer illness code, self-reported: osteoarthritis || id:ukb-b-14486	Non-cancer illness code, self-reported: osteoarthritis	Non-cancer illness code, self-reported: osteoarthritis || ||	TRUE	igd	15	3.16228e-06	0.0476	30136340	3301	prot-a-347	Calcium/calmodulin-dependent protein kinase type 1D || id:prot-a-347	TRUE	reported	igd	3	TRUE	0.91859	0.08141	0.006517011187443	21.6406522803893
rs9574151	A	C	A	C	-0.1774	0.000678871	0.12177	0.116099	FALSE	FALSE	FALSE	ukb-b-14486	13	36150959	0.000891329	462933	0.450001	Non-cancer illness code, self-reported: osteoarthritis || id:ukb-b-14486	Non-cancer illness code, self-reported: osteoarthritis	Non-cancer illness code, self-reported: osteoarthritis || ||	TRUE	igd	13	2.04174e-06	0.0374	36150959	3301	prot-a-347	Calcium/calmodulin-dependent protein kinase type 1D || id:prot-a-347	TRUE	reported	igd	3	TRUE	0.87823	0.12177	0.00676968511928271	22.4854103564044
rs995196	C	G	C	G	-0.1147	-6.98639e-05	0.50979	0.501458	FALSE	TRUE	TRUE	ukb-b-14486	8	68961483	0.000571802	462933	0.9	Non-cancer illness code, self-reported: osteoarthritis || id:ukb-b-14486	Non-cancer illness code, self-reported: osteoarthritis	Non-cancer illness code, self-reported: osteoarthritis || ||	TRUE	igd	8	3.46737e-06	0.0247	68961483	3301	prot-a-347	Calcium/calmodulin-dependent protein kinase type 1D || id:prot-a-347	TRUE	reported	igd	3	FALSE	0.49021	0.49021	0.0064902219771956	21.5511138152853
rs1028794	A	T	A	T	-0.1265	-0.000853018	0.61125	0.603833	FALSE	TRUE	FALSE	ukb-b-14486	13	75980741	0.000587518	462933	0.15	Non-cancer illness code, self-reported: osteoarthritis || id:ukb-b-14486	Non-cancer illness code, self-reported: osteoarthritis	Non-cancer illness code, self-reported: osteoarthritis || ||	TRUE	igd	13	4.57088e-07	0.0251	75980741	3301	prot-a-480	Cadherin-1 || id:prot-a-480	TRUE	reported	igd	3	FALSE	0.38875	0.38875	0.00763588074175548	25.3846043787642
rs12167993	A	G	A	G	0.3388	0.000912673	0.0333	0.026508	FALSE	FALSE	FALSE	ukb-b-14486	22	40966569	0.00184364	462933	0.62	Non-cancer illness code, self-reported: osteoarthritis || id:ukb-b-14486	Non-cancer illness code, self-reported: osteoarthritis	Non-cancer illness code, self-reported: osteoarthritis || ||	TRUE	igd	22	3.54813e-06	0.0731	40966569	3301	prot-a-480	Cadherin-1 || id:prot-a-480	TRUE	reported	igd	3	TRUE	0.9667	0.0333	0.00646531306373694	21.4678642605223
rs13253196	G	A	G	A	0.1197	-5.36622e-05	0.63576	0.627353	FALSE	FALSE	FALSE	ukb-b-14486	8	59617094	0.000592754	462933	0.93	Non-cancer illness code, self-reported: osteoarthritis || id:ukb-b-14486	Non-cancer illness code, self-reported: osteoarthritis	Non-cancer illness code, self-reported: osteoarthritis || ||	TRUE	igd	8	3.16228e-06	0.0257	59617094	3301	prot-a-480	Cadherin-1 || id:prot-a-480	TRUE	reported	igd	3	TRUE	0.36424	0.36424	0.00652877680188893	21.6799784095372
rs2240893	A	G	A	G	0.2558	-0.000602117	0.06466	0.066831	FALSE	FALSE	FALSE	ukb-b-14486	12	672787	0.00115147	462933	0.6	Non-cancer illness code, self-reported: osteoarthritis || id:ukb-b-14486	Non-cancer illness code, self-reported: osteoarthritis	Non-cancer illness code, self-reported: osteoarthritis || ||	TRUE	igd	12	3.71535e-07	0.0503	672787	3301	prot-a-480	Cadherin-1 || id:prot-a-480	TRUE	reported	igd	3	TRUE	0.93534	0.06466	0.00777374517659738	25.8465095162788
rs62143206	T	G	T	G	-0.1797	-0.000119171	0.2131	0.210609	FALSE	FALSE	FALSE	ukb-b-14486	19	54326212	0.000703245	462933	0.87	Non-cancer illness code, self-reported: osteoarthritis || id:ukb-b-14486	Non-cancer illness code, self-reported: osteoarthritis	Non-cancer illness code, self-reported: osteoarthritis || ||	TRUE	igd	19	1.86209e-09	0.0299	54326212	3301	prot-a-480	Cadherin-1 || id:prot-a-480	TRUE	reported	igd	3	TRUE	0.7869	0.2131	0.0108238530751513	36.0986174261609
rs73474467	T	G	T	G	0.1759	0.000351661	0.13057	0.124449	FALSE	FALSE	FALSE	ukb-b-14486	7	151095179	0.000872197	462933	0.69	Non-cancer illness code, self-reported: osteoarthritis || id:ukb-b-14486	Non-cancer illness code, self-reported: osteoarthritis	Non-cancer illness code, self-reported: osteoarthritis || ||	TRUE	igd	7	4.36516e-06	0.0383	151095179	3301	prot-a-480	Cadherin-1 || id:prot-a-480	TRUE	reported	igd	3	TRUE	0.86943	0.13057	0.00634924918195021	21.0800153212879
rs76525575	A	C	A	C	0.2343	0.000838723	0.07398	0.062122	FALSE	FALSE	FALSE	ukb-b-14486	5	112293574	0.00123682	462933	0.5	Non-cancer illness code, self-reported: osteoarthritis || id:ukb-b-14486	Non-cancer illness code, self-reported: osteoarthritis	Non-cancer illness code, self-reported: osteoarthritis || ||	TRUE	igd	5	2.45471e-06	0.0497	112293574	3301	prot-a-480	Cadherin-1 || id:prot-a-480	TRUE	reported	igd	3	TRUE	0.92602	0.07398	0.00668762819489308	22.2110244885594
rs79209897	G	T	G	T	0.2619	-0.00173133	0.05208	0.054886	FALSE	FALSE	FALSE	ukb-b-14486	1	247899026	0.00125886	462933	0.17	Non-cancer illness code, self-reported: osteoarthritis || id:ukb-b-14486	Non-cancer illness code, self-reported: osteoarthritis	Non-cancer illness code, self-reported: osteoarthritis || ||	TRUE	igd	1	3.46737e-06	0.0565	247899026	3301	prot-a-480	Cadherin-1 || id:prot-a-480	TRUE	reported	igd	3	TRUE	0.94792	0.05208	0.00646711854399594	21.4738983226972
rs9551046	A	G	A	G	-0.1918	-0.00106298	0.10542	0.109195	FALSE	FALSE	FALSE	ukb-b-14486	13	24631453	0.000920592	462933	0.25	Non-cancer illness code, self-reported: osteoarthritis || id:ukb-b-14486	Non-cancer illness code, self-reported: osteoarthritis	Non-cancer illness code, self-reported: osteoarthritis || ||	TRUE	igd	13	2.39883e-06	0.0407	24631453	3301	prot-a-480	Cadherin-1 || id:prot-a-480	TRUE	reported	igd	3	TRUE	0.89458	0.10542	0.00668268314210376	22.1944904328636
rs10441806	T	C	T	C	-0.1734	0.000495933	0.11983	0.118428	FALSE	FALSE	FALSE	ukb-b-14486	9	136062437	0.000885579	462933	0.58	Non-cancer illness code, self-reported: osteoarthritis || id:ukb-b-14486	Non-cancer illness code, self-reported: osteoarthritis	Non-cancer illness code, self-reported: osteoarthritis || ||	TRUE	igd	9	3.98107e-06	0.0376	136062437	3301	prot-a-485	Cadherin-5 || id:prot-a-485	TRUE	reported	igd	3	TRUE	0.88017	0.11983	0.00640159006344224	21.254910845363
rs115950244	T	C	T	C	0.4561	0.00193144	0.02141	0.016699	FALSE	FALSE	FALSE	ukb-b-14486	3	114875298	0.00228357	462933	0.4	Non-cancer illness code, self-reported: osteoarthritis || id:ukb-b-14486	Non-cancer illness code, self-reported: osteoarthritis	Non-cancer illness code, self-reported: osteoarthritis || ||	TRUE	igd	3	1.54882e-07	0.0869	114875298	3301	prot-a-485	Cadherin-5 || id:prot-a-485	TRUE	reported	igd	3	TRUE	0.97859	0.02141	0.00827610221629288	27.5307081664224
rs117543859	A	C	A	C	0.3325	-6.57806e-05	0.03563	0.031183	FALSE	FALSE	FALSE	ukb-b-14486	6	80561019	0.00171453	462933	0.97	Non-cancer illness code, self-reported: osteoarthritis || id:ukb-b-14486	Non-cancer illness code, self-reported: osteoarthritis	Non-cancer illness code, self-reported: osteoarthritis || ||	TRUE	igd	6	2.88403e-06	0.0711	80561019	3301	prot-a-485	Cadherin-5 || id:prot-a-485	TRUE	reported	igd	3	TRUE	0.96437	0.03563	0.00658158929419994	21.8565136779972
rs11882897	G	A	G	A	0.3861	0.000456551	0.02238	0.022964	FALSE	FALSE	FALSE	ukb-b-14486	19	20188607	0.00191354	462933	0.81	Non-cancer illness code, self-reported: osteoarthritis || id:ukb-b-14486	Non-cancer illness code, self-reported: osteoarthritis	Non-cancer illness code, self-reported: osteoarthritis || ||	TRUE	igd	19	4.67735e-06	0.0843	20188607	3301	prot-a-485	Cadherin-5 || id:prot-a-485	TRUE	reported	igd	3	TRUE	0.97762	0.02238	0.00631462879912719	20.9643424489032
rs1327659	A	C	A	C	0.1736	-0.000994535	0.166	0.152716	FALSE	FALSE	FALSE	ukb-b-14486	6	20260500	0.000808474	462933	0.22	Non-cancer illness code, self-reported: osteoarthritis || id:ukb-b-14486	Non-cancer illness code, self-reported: osteoarthritis	Non-cancer illness code, self-reported: osteoarthritis || ||	TRUE	igd	6	1.04713e-06	0.0356	20260500	3301	prot-a-485	Cadherin-5 || id:prot-a-485	TRUE	reported	igd	3	TRUE	0.834	0.166	0.0071521501123746	23.7649134491195
rs139982703	G	A	G	A	0.247	-0.000376376	0.09262	0.084076	FALSE	FALSE	FALSE	ukb-b-14486	6	9168912	0.00108609	462933	0.73	Non-cancer illness code, self-reported: osteoarthritis || id:ukb-b-14486	Non-cancer illness code, self-reported: osteoarthritis	Non-cancer illness code, self-reported: osteoarthritis || ||	TRUE	igd	6	6.60693e-07	0.0497	9168912	3301	prot-a-485	Cadherin-5 || id:prot-a-485	TRUE	reported	igd	3	TRUE	0.90738	0.09262	0.00742673924786184	24.6841354159897
rs1412162	C	T	C	T	-0.136	-0.000319082	0.7762	0.776711	FALSE	FALSE	FALSE	ukb-b-14486	13	74857898	0.000686512	462933	0.64	Non-cancer illness code, self-reported: osteoarthritis || id:ukb-b-14486	Non-cancer illness code, self-reported: osteoarthritis	Non-cancer illness code, self-reported: osteoarthritis || ||	TRUE	igd	13	4.36516e-06	0.0296	74857898	3301	prot-a-485	Cadherin-5 || id:prot-a-485	TRUE	reported	igd	3	TRUE	0.2238	0.2238	0.00635448482608391	21.0975092436075
rs149745294	T	G	T	G	-0.4752	-0.00142118	0.01626	0.015447	FALSE	FALSE	FALSE	ukb-b-14486	5	118593849	0.00234354	462933	0.54	Non-cancer illness code, self-reported: osteoarthritis || id:ukb-b-14486	Non-cancer illness code, self-reported: osteoarthritis	Non-cancer illness code, self-reported: osteoarthritis || ||	TRUE	igd	5	1.38038e-06	0.0984	118593849	3301	prot-a-485	Cadherin-5 || id:prot-a-485	TRUE	reported	igd	3	TRUE	0.98374	0.01626	0.00701551577122089	23.3077020807965
rs176694	G	T	G	T	-0.2425	0.00157646	0.09202	0.096077	FALSE	FALSE	FALSE	ukb-b-14486	9	136164593	0.000973263	462933	0.11	Non-cancer illness code, self-reported: osteoarthritis || id:ukb-b-14486	Non-cancer illness code, self-reported: osteoarthritis	Non-cancer illness code, self-reported: osteoarthritis || ||	TRUE	igd	9	1.20226e-08	0.0426	136164593	3301	prot-a-485	Cadherin-5 || id:prot-a-485	TRUE	reported	igd	3	TRUE	0.90798	0.09202	0.00972111946676876	32.3847895287856
rs2289150	A	G	A	G	0.1632	0.000149085	0.62508	0.625639	FALSE	FALSE	FALSE	ukb-b-14486	16	66442499	0.000599242	462933	0.8	Non-cancer illness code, self-reported: osteoarthritis || id:ukb-b-14486	Non-cancer illness code, self-reported: osteoarthritis	Non-cancer illness code, self-reported: osteoarthritis || ||	TRUE	igd	16	1.8197e-10	0.0256	66442499	3301	prot-a-485	Cadherin-5 || id:prot-a-485	TRUE	reported	igd	3	TRUE	0.37492	0.37492	0.0121618778201202	40.6160017797637
rs2518172	G	A	G	A	0.1888	-2.93914e-05	0.11791	0.112828	FALSE	FALSE	FALSE	ukb-b-14486	6	101795959	0.000910112	462933	0.97	Non-cancer illness code, self-reported: osteoarthritis || id:ukb-b-14486	Non-cancer illness code, self-reported: osteoarthritis	Non-cancer illness code, self-reported: osteoarthritis || ||	TRUE	igd	6	8.91251e-07	0.0384	101795959	3301	prot-a-485	Cadherin-5 || id:prot-a-485	TRUE	reported	igd	3	TRUE	0.88209	0.11791	0.00726987939226231	24.1589648759635
rs2519145	A	G	A	G	0.2487	-0.000993366	0.09173	0.093057	FALSE	FALSE	FALSE	ukb-b-14486	9	136497371	0.0010109	462933	0.33	Non-cancer illness code, self-reported: osteoarthritis || id:ukb-b-14486	Non-cancer illness code, self-reported: osteoarthritis	Non-cancer illness code, self-reported: osteoarthritis || ||	TRUE	igd	9	4.89779e-08	0.0456	136497371	3301	prot-a-485	Cadherin-5 || id:prot-a-485	TRUE	reported	igd	3	TRUE	0.90827	0.09173	0.00893059572499227	29.7275197576114
rs2745843	C	G	C	G	-0.3074	0.00156612	0.03705	0.036021	FALSE	TRUE	FALSE	ukb-b-14486	20	17822540	0.00154394	462933	0.31	Non-cancer illness code, self-reported: osteoarthritis || id:ukb-b-14486	Non-cancer illness code, self-reported: osteoarthritis	Non-cancer illness code, self-reported: osteoarthritis || ||	TRUE	igd	20	3.54813e-06	0.0663	17822540	3301	prot-a-485	Cadherin-5 || id:prot-a-485	TRUE	reported	igd	3	FALSE	0.96295	0.03705	0.00647017539588004	21.4841146208302
rs35234532	T	C	T	C	0.1281	-0.000711936	0.27888	0.289362	FALSE	FALSE	FALSE	ukb-b-14486	19	17174044	0.000630805	462933	0.26	Non-cancer illness code, self-reported: osteoarthritis || id:ukb-b-14486	Non-cancer illness code, self-reported: osteoarthritis	Non-cancer illness code, self-reported: osteoarthritis || ||	TRUE	igd	19	3.16228e-06	0.0275	17174044	3301	prot-a-485	Cadherin-5 || id:prot-a-485	TRUE	reported	igd	3	TRUE	0.72112	0.27888	0.00653043206309657	21.6855111333655
rs61938077	G	A	G	A	0.2158	-0.00141073	0.08788	0.083057	FALSE	FALSE	FALSE	ukb-b-14486	12	119858477	0.00107919	462933	0.19	Non-cancer illness code, self-reported: osteoarthritis || id:ukb-b-14486	Non-cancer illness code, self-reported: osteoarthritis	Non-cancer illness code, self-reported: osteoarthritis || ||	TRUE	igd	12	2.39883e-06	0.0457	119858477	3301	prot-a-485	Cadherin-5 || id:prot-a-485	TRUE	reported	igd	3	TRUE	0.91212	0.08788	0.00670967004329448	22.2847246220481
rs72621065	C	G	C	G	-0.2471	0.00106607	0.06095	0.055035	FALSE	TRUE	FALSE	ukb-b-14486	14	43409640	0.00126008	462933	0.4	Non-cancer illness code, self-reported: osteoarthritis || id:ukb-b-14486	Non-cancer illness code, self-reported: osteoarthritis	Non-cancer illness code, self-reported: osteoarthritis || ||	TRUE	igd	14	2.5704e-06	0.0526	43409640	3301	prot-a-485	Cadherin-5 || id:prot-a-485	TRUE	reported	igd	3	FALSE	0.93905	0.06095	0.00664101866603701	22.055189504438
rs72738329	A	G	A	G	0.1875	0.000931049	0.09903	0.097308	FALSE	FALSE	FALSE	ukb-b-14486	4	151660527	0.000966307	462933	0.34	Non-cancer illness code, self-reported: osteoarthritis || id:ukb-b-14486	Non-cancer illness code, self-reported: osteoarthritis	Non-cancer illness code, self-reported: osteoarthritis || ||	TRUE	igd	4	4.7863e-06	0.041	151660527	3301	prot-a-485	Cadherin-5 || id:prot-a-485	TRUE	reported	igd	3	TRUE	0.90097	0.09903	0.0062957352991279	20.9012192959392
rs7612076	A	C	A	C	0.136	0.000784207	0.5929	0.619913	FALSE	FALSE	FALSE	ukb-b-14486	3	67299754	0.000662202	462933	0.24	Non-cancer illness code, self-reported: osteoarthritis || id:ukb-b-14486	Non-cancer illness code, self-reported: osteoarthritis	Non-cancer illness code, self-reported: osteoarthritis || ||	TRUE	igd	3	3.01995e-06	0.0291	67299754	3301	prot-a-485	Cadherin-5 || id:prot-a-485	TRUE	reported	igd	3	TRUE	0.4071	0.4071	0.00657328028873361	21.8287380863229
rs8176746	T	G	T	G	1.1894	-0.00212437	0.06663	0.06335	FALSE	FALSE	FALSE	ukb-b-14486	9	136131322	0.00117258	462933	0.0700003	Non-cancer illness code, self-reported: osteoarthritis || id:ukb-b-14486	Non-cancer illness code, self-reported: osteoarthritis	Non-cancer illness code, self-reported: osteoarthritis || ||	TRUE	igd	9	1.23027e-153	0.045	136131322	3301	prot-a-485	Cadherin-5 || id:prot-a-485	TRUE	reported	igd	3	TRUE	0.93337	0.06663	0.174668216752777	698.180366688733
rs9979263	G	A	G	A	0.1523	0.000249808	0.69015	0.706259	FALSE	FALSE	FALSE	ukb-b-14486	21	18002498	0.000664722	462933	0.709999	Non-cancer illness code, self-reported: osteoarthritis || id:ukb-b-14486	Non-cancer illness code, self-reported: osteoarthritis	Non-cancer illness code, self-reported: osteoarthritis || ||	TRUE	igd	21	1.54882e-06	0.0317	18002498	3301	prot-a-485	Cadherin-5 || id:prot-a-485	TRUE	reported	igd	3	TRUE	0.30985	0.30985	0.00694399659378099	23.0684318752491
rs1044856	T	A	T	A	0.1242	0.000335143	0.35871	0.337866	FALSE	TRUE	FALSE	ukb-b-14486	13	43462422	0.000605161	462933	0.58	Non-cancer illness code, self-reported: osteoarthritis || id:ukb-b-14486	Non-cancer illness code, self-reported: osteoarthritis	Non-cancer illness code, self-reported: osteoarthritis || ||	TRUE	igd	13	3.31131e-06	0.0267	43462422	3301	prot-a-1921	Matrix metalloproteinase-9 || id:prot-a-1921	TRUE	reported	igd	3	FALSE	0.64129	0.35871	0.00651234827422733	21.6250669239381
rs11063048	A	G	A	G	-0.1356	0.00057105	0.33573	0.330385	FALSE	FALSE	FALSE	ukb-b-14486	12	4341158	0.000609204	462933	0.35	Non-cancer illness code, self-reported: osteoarthritis || id:ukb-b-14486	Non-cancer illness code, self-reported: osteoarthritis	Non-cancer illness code, self-reported: osteoarthritis || ||	TRUE	igd	12	2.88403e-07	0.0264	4341158	3301	prot-a-1921	Matrix metalloproteinase-9 || id:prot-a-1921	TRUE	reported	igd	3	TRUE	0.66427	0.33573	0.00792882499520321	26.3662470175579
rs115181379	C	G	C	G	-0.4269	-0.000821232	0.02233	0.018209	FALSE	TRUE	FALSE	ukb-b-14486	5	72479928	0.00222407	462933	0.709999	Non-cancer illness code, self-reported: osteoarthritis || id:ukb-b-14486	Non-cancer illness code, self-reported: osteoarthritis	Non-cancer illness code, self-reported: osteoarthritis || ||	TRUE	igd	5	3.89045e-06	0.0924	72479928	3301	prot-a-1921	Matrix metalloproteinase-9 || id:prot-a-1921	TRUE	reported	igd	3	FALSE	0.97767	0.02233	0.0064248583942495	21.3326672086161
rs142406851	C	G	C	G	-0.314	-0.0015648	0.04	0.027231	FALSE	TRUE	FALSE	ukb-b-14486	10	116853469	0.00186835	462933	0.4	Non-cancer illness code, self-reported: osteoarthritis || id:ukb-b-14486	Non-cancer illness code, self-reported: osteoarthritis	Non-cancer illness code, self-reported: osteoarthritis || ||	TRUE	igd	10	3.46737e-06	0.0676	116853469	3301	prot-a-1921	Matrix metalloproteinase-9 || id:prot-a-1921	TRUE	reported	igd	3	FALSE	0.96	0.04	0.00649368194173994	21.5626778978811
rs16972657	A	G	A	G	-0.1676	-0.00137385	0.136	0.145031	FALSE	FALSE	FALSE	ukb-b-14486	15	81318832	0.000821126	462933	0.0940005	Non-cancer illness code, self-reported: osteoarthritis || id:ukb-b-14486	Non-cancer illness code, self-reported: osteoarthritis	Non-cancer illness code, self-reported: osteoarthritis || ||	TRUE	igd	15	4.89779e-06	0.0367	81318832	3301	prot-a-1921	Matrix metalloproteinase-9 || id:prot-a-1921	TRUE	reported	igd	3	TRUE	0.864	0.136	0.00627820066840722	20.8426382705973
rs2250889	C	G	C	G	-0.6221	-0.000187584	0.95338	0.956703	FALSE	TRUE	FALSE	ukb-b-14486	20	44642406	0.00140631	462933	0.89	Non-cancer illness code, self-reported: osteoarthritis || id:ukb-b-14486	Non-cancer illness code, self-reported: osteoarthritis	Non-cancer illness code, self-reported: osteoarthritis || ||	TRUE	igd	20	2.0893e-26	0.0585	44642406	3301	prot-a-1921	Matrix metalloproteinase-9 || id:prot-a-1921	TRUE	reported	igd	3	FALSE	0.04662	0.04662	0.0331233474002023	113.017438966434
rs398076	A	G	A	G	0.156	0.000574212	0.41095	0.40556	FALSE	FALSE	FALSE	ukb-b-14486	14	88414211	0.000583394	462933	0.32	Non-cancer illness code, self-reported: osteoarthritis || id:ukb-b-14486	Non-cancer illness code, self-reported: osteoarthritis	Non-cancer illness code, self-reported: osteoarthritis || ||	TRUE	igd	14	1.02329e-09	0.0255	88414211	3301	prot-a-1921	Matrix metalloproteinase-9 || id:prot-a-1921	TRUE	reported	igd	3	TRUE	0.58905	0.41095	0.0112105555008525	37.4029302224659
rs62143206	T	G	T	G	0.1925	-0.000119171	0.2131	0.210609	FALSE	FALSE	FALSE	ukb-b-14486	19	54326212	0.000703245	462933	0.87	Non-cancer illness code, self-reported: osteoarthritis || id:ukb-b-14486	Non-cancer illness code, self-reported: osteoarthritis	Non-cancer illness code, self-reported: osteoarthritis || ||	TRUE	igd	19	1.1749e-10	0.0299	54326212	3301	prot-a-1921	Matrix metalloproteinase-9 || id:prot-a-1921	TRUE	reported	igd	3	TRUE	0.7869	0.2131	0.0124009295199652	41.4243671437238
rs709591	A	T	A	T	0.1299	0.00053933	0.3826	0.387244	FALSE	TRUE	FALSE	ukb-b-14486	17	38175561	0.000587829	462933	0.36	Non-cancer illness code, self-reported: osteoarthritis || id:ukb-b-14486	Non-cancer illness code, self-reported: osteoarthritis	Non-cancer illness code, self-reported: osteoarthritis || ||	TRUE	igd	17	5.01187e-07	0.0258	38175561	3301	prot-a-1921	Matrix metalloproteinase-9 || id:prot-a-1921	TRUE	reported	igd	3	FALSE	0.6174	0.3826	0.00762098205874923	25.3346950683938
rs7812864	C	T	C	T	0.5133	0.000411549	0.01302	0.012502	FALSE	FALSE	FALSE	ukb-b-14486	8	89843567	0.00261816	462933	0.88	Non-cancer illness code, self-reported: osteoarthritis || id:ukb-b-14486	Non-cancer illness code, self-reported: osteoarthritis	Non-cancer illness code, self-reported: osteoarthritis || ||	TRUE	igd	8	4.67735e-06	0.1122	89843567	3301	prot-a-1921	Matrix metalloproteinase-9 || id:prot-a-1921	TRUE	reported	igd	3	TRUE	0.98698	0.01302	0.00630037524120122	20.9167211125474
rs10451958	C	T	C	T	0.1231	-3.24163e-05	0.5904	0.595064	FALSE	FALSE	FALSE	ukb-b-14486	3	69784326	0.000584249	462933	0.96	Non-cancer illness code, self-reported: osteoarthritis || id:ukb-b-14486	Non-cancer illness code, self-reported: osteoarthritis	Non-cancer illness code, self-reported: osteoarthritis || ||	TRUE	igd	3	1.14815e-06	0.0253	69784326	3301	prot-a-2785	Zinc finger protein SNAI2 || id:prot-a-2785	TRUE	reported	igd	3	TRUE	0.4096	0.4096	0.00712075382877243	23.6598427973073
rs10999737	C	T	C	T	-0.1231	0.000682196	0.33787	0.340117	FALSE	FALSE	FALSE	ukb-b-14486	10	72993774	0.000605909	462933	0.26	Non-cancer illness code, self-reported: osteoarthritis || id:ukb-b-14486	Non-cancer illness code, self-reported: osteoarthritis	Non-cancer illness code, self-reported: osteoarthritis || ||	TRUE	igd	10	3.01995e-06	0.0264	72993774	3301	prot-a-2785	Zinc finger protein SNAI2 || id:prot-a-2785	TRUE	reported	igd	3	TRUE	0.66213	0.33787	0.00654352210328808	21.7292653468326
rs11071631	C	G	C	G	-0.1787	0.00125779	0.86648	0.879561	FALSE	TRUE	FALSE	ukb-b-14486	15	62101559	0.000895278	462933	0.16	Non-cancer illness code, self-reported: osteoarthritis || id:ukb-b-14486	Non-cancer illness code, self-reported: osteoarthritis	Non-cancer illness code, self-reported: osteoarthritis || ||	TRUE	igd	15	2.95121e-06	0.0383	62101559	3301	prot-a-2785	Zinc finger protein SNAI2 || id:prot-a-2785	TRUE	reported	igd	3	FALSE	0.13352	0.13352	0.00655165954507177	21.7564657959911
rs112853504	G	A	G	A	0.3111	0.00056326	0.04981	0.042298	FALSE	FALSE	FALSE	ukb-b-14486	17	68946918	0.00144654	462933	0.7	Non-cancer illness code, self-reported: osteoarthritis || id:ukb-b-14486	Non-cancer illness code, self-reported: osteoarthritis	Non-cancer illness code, self-reported: osteoarthritis || ||	TRUE	igd	17	1.14815e-07	0.0587	68946918	3301	prot-a-2785	Zinc finger protein SNAI2 || id:prot-a-2785	TRUE	reported	igd	3	TRUE	0.95019	0.04981	0.00843720340166506	28.0711762458029
rs113612950	C	G	C	G	-0.4062	0.00137804	0.02297	0.021706	FALSE	TRUE	FALSE	ukb-b-14486	6	17489887	0.00198239	462933	0.49	Non-cancer illness code, self-reported: osteoarthritis || id:ukb-b-14486	Non-cancer illness code, self-reported: osteoarthritis	Non-cancer illness code, self-reported: osteoarthritis || ||	TRUE	igd	6	1.47911e-06	0.0844	17489887	3301	prot-a-2785	Zinc finger protein SNAI2 || id:prot-a-2785	TRUE	reported	igd	3	FALSE	0.97703	0.02297	0.00696807205112056	23.148973411286
rs12110767	T	C	T	C	0.1735	-9.73924e-05	0.16209	0.161237	FALSE	FALSE	FALSE	ukb-b-14486	6	105162835	0.000778202	462933	0.9	Non-cancer illness code, self-reported: osteoarthritis || id:ukb-b-14486	Non-cancer illness code, self-reported: osteoarthritis	Non-cancer illness code, self-reported: osteoarthritis || ||	TRUE	igd	6	1.77828e-07	0.0332	105162835	3301	prot-a-2785	Zinc finger protein SNAI2 || id:prot-a-2785	TRUE	reported	igd	3	TRUE	0.83791	0.16209	0.00820538592403222	27.2935220449875
rs149889312	C	G	C	G	-0.5446	-0.00156361	0.01577	0.017689	FALSE	TRUE	FALSE	ukb-b-14486	8	79359980	0.00226555	462933	0.49	Non-cancer illness code, self-reported: osteoarthritis || id:ukb-b-14486	Non-cancer illness code, self-reported: osteoarthritis	Non-cancer illness code, self-reported: osteoarthritis || ||	TRUE	igd	8	1.90546e-06	0.1143	79359980	3301	prot-a-2785	Zinc finger protein SNAI2 || id:prot-a-2785	TRUE	reported	igd	3	FALSE	0.98423	0.01577	0.00683031517000979	22.6881771464053
rs150467898	A	G	A	G	-0.5855	-0.000846214	0.01213	0.011184	FALSE	FALSE	FALSE	ukb-b-14486	6	150014139	0.00288606	462933	0.77	Non-cancer illness code, self-reported: osteoarthritis || id:ukb-b-14486	Non-cancer illness code, self-reported: osteoarthritis	Non-cancer illness code, self-reported: osteoarthritis || ||	TRUE	igd	6	4.57088e-06	0.1277	150014139	3301	prot-a-2785	Zinc finger protein SNAI2 || id:prot-a-2785	TRUE	reported	igd	3	TRUE	0.98787	0.01213	0.0063280443302594	21.0091651740891
rs6926851	G	A	G	A	0.1456	0.000281633	0.1879	0.195212	FALSE	FALSE	FALSE	ukb-b-14486	6	106397895	0.000725949	462933	0.7	Non-cancer illness code, self-reported: osteoarthritis || id:ukb-b-14486	Non-cancer illness code, self-reported: osteoarthritis	Non-cancer illness code, self-reported: osteoarthritis || ||	TRUE	igd	6	4.67735e-06	0.0318	106397895	3301	prot-a-2785	Zinc finger protein SNAI2 || id:prot-a-2785	TRUE	reported	igd	3	TRUE	0.8121	0.1879	0.0063106431674241	20.9510262600506
rs7174380	C	T	C	T	-0.3402	0.0016921	0.0318	0.033543	FALSE	FALSE	FALSE	ukb-b-14486	15	27006335	0.00160617	462933	0.29	Non-cancer illness code, self-reported: osteoarthritis || id:ukb-b-14486	Non-cancer illness code, self-reported: osteoarthritis	Non-cancer illness code, self-reported: osteoarthritis || ||	TRUE	igd	15	3.38844e-06	0.0733	27006335	3301	prot-a-2785	Zinc finger protein SNAI2 || id:prot-a-2785	TRUE	reported	igd	3	TRUE	0.9682	0.0318	0.00648321395426646	21.527691464833
rs72653342	T	C	T	C	0.603	-0.00306288	0.01193	0.009798	FALSE	FALSE	FALSE	ukb-b-14486	13	98751580	0.00301611	462933	0.31	Non-cancer illness code, self-reported: osteoarthritis || id:ukb-b-14486	Non-cancer illness code, self-reported: osteoarthritis	Non-cancer illness code, self-reported: osteoarthritis || ||	TRUE	igd	13	9.33254e-07	0.1229	98751580	3301	prot-a-2785	Zinc finger protein SNAI2 || id:prot-a-2785	TRUE	reported	igd	3	TRUE	0.98807	0.01193	0.00723985168610223	24.0584503245988
rs10502749	A	G	A	G	-0.2642	-0.00175951	0.05366	0.048296	FALSE	FALSE	FALSE	ukb-b-14486	18	38483004	0.00133796	462933	0.19	Non-cancer illness code, self-reported: osteoarthritis || id:ukb-b-14486	Non-cancer illness code, self-reported: osteoarthritis	Non-cancer illness code, self-reported: osteoarthritis || ||	TRUE	igd	18	1.20226e-06	0.0544	38483004	3301	prot-a-3268	Zinc finger protein 329 || id:prot-a-3268	TRUE	reported	igd	3	TRUE	0.94634	0.05366	0.00709463667216912	23.5724443093356
rs112357166	G	A	G	A	-0.2409	-0.00218588	0.06388	0.061926	FALSE	FALSE	FALSE	ukb-b-14486	4	28996338	0.00119459	462933	0.0669993	Non-cancer illness code, self-reported: osteoarthritis || id:ukb-b-14486	Non-cancer illness code, self-reported: osteoarthritis	Non-cancer illness code, self-reported: osteoarthritis || ||	TRUE	igd	4	4.2658e-06	0.0524	28996338	3301	prot-a-3268	Zinc finger protein 329 || id:prot-a-3268	TRUE	reported	igd	3	TRUE	0.93612	0.06388	0.00636200042115215	21.1226215163639
rs150159740	A	C	A	C	0.5257	-0.00739578	0.01237	0.0116	FALSE	FALSE	FALSE	ukb-b-14486	8	114967877	0.0026829	462933	0.00580003	Non-cancer illness code, self-reported: osteoarthritis || id:ukb-b-14486	Non-cancer illness code, self-reported: osteoarthritis	Non-cancer illness code, self-reported: osteoarthritis || ||	TRUE	igd	8	3.98107e-06	0.1139	114967877	3301	prot-a-3268	Zinc finger protein 329 || id:prot-a-3268	TRUE	reported	igd	3	TRUE	0.98763	0.01237	0.00641193846999118	21.28949192478
rs1845183	T	C	T	C	-0.2243	0.000943132	0.07108	0.063878	FALSE	FALSE	FALSE	ukb-b-14486	4	81808540	0.00117255	462933	0.42	Non-cancer illness code, self-reported: osteoarthritis || id:ukb-b-14486	Non-cancer illness code, self-reported: osteoarthritis	Non-cancer illness code, self-reported: osteoarthritis || ||	TRUE	igd	4	2.04174e-06	0.0472	81808540	3301	prot-a-3268	Zinc finger protein 329 || id:prot-a-3268	TRUE	reported	igd	3	TRUE	0.92892	0.07108	0.00679466530861479	22.5689493100491
rs1945809	C	T	C	T	-0.146	-0.000125371	0.81226	0.80804	FALSE	FALSE	FALSE	ukb-b-14486	11	83770029	0.000730339	462933	0.86	Non-cancer illness code, self-reported: osteoarthritis || id:ukb-b-14486	Non-cancer illness code, self-reported: osteoarthritis	Non-cancer illness code, self-reported: osteoarthritis || ||	TRUE	igd	11	4.0738e-06	0.0317	83770029	3301	prot-a-3268	Zinc finger protein 329 || id:prot-a-3268	TRUE	reported	igd	3	TRUE	0.18774	0.18774	0.00638498393640065	21.1994199621048
rs248512	A	G	A	G	-0.1598	-0.000593742	0.82096	0.814563	FALSE	FALSE	FALSE	ukb-b-14486	5	141207740	0.000739479	462933	0.42	Non-cancer illness code, self-reported: osteoarthritis || id:ukb-b-14486	Non-cancer illness code, self-reported: osteoarthritis	Non-cancer illness code, self-reported: osteoarthritis || ||	TRUE	igd	5	9.33254e-07	0.0326	141207740	3301	prot-a-3268	Zinc finger protein 329 || id:prot-a-3268	TRUE	reported	igd	3	TRUE	0.17904	0.17904	0.0072264173134002	24.0134821601443
rs59306997	T	C	T	C	0.3561	0.00047695	0.02619	0.025942	FALSE	FALSE	FALSE	ukb-b-14486	13	72741021	0.00180891	462933	0.79	Non-cancer illness code, self-reported: osteoarthritis || id:ukb-b-14486	Non-cancer illness code, self-reported: osteoarthritis	Non-cancer illness code, self-reported: osteoarthritis || ||	TRUE	igd	13	3.54813e-06	0.0769	72741021	3301	prot-a-3268	Zinc finger protein 329 || id:prot-a-3268	TRUE	reported	igd	3	TRUE	0.97381	0.02619	0.00645407030494016	21.4302905377837
rs6805151	C	T	C	T	-0.1183	-0.000516303	0.57287	0.574254	FALSE	FALSE	FALSE	ukb-b-14486	3	196394518	0.000581714	462933	0.37	Non-cancer illness code, self-reported: osteoarthritis || id:ukb-b-14486	Non-cancer illness code, self-reported: osteoarthritis	Non-cancer illness code, self-reported: osteoarthritis || ||	TRUE	igd	3	2.45471e-06	0.0251	196394518	3301	prot-a-3268	Zinc finger protein 329 || id:prot-a-3268	TRUE	reported	igd	3	TRUE	0.42713	0.42713	0.00668442060185668	22.200299706249
rs74884234	A	G	A	G	0.3508	-0.000174275	0.02812	0.025231	FALSE	FALSE	FALSE	ukb-b-14486	2	30576464	0.0018612	462933	0.93	Non-cancer illness code, self-reported: osteoarthritis || id:ukb-b-14486	Non-cancer illness code, self-reported: osteoarthritis	Non-cancer illness code, self-reported: osteoarthritis || ||	TRUE	igd	2	3.71535e-06	0.0759	30576464	3301	prot-a-3268	Zinc finger protein 329 || id:prot-a-3268	TRUE	reported	igd	3	TRUE	0.97188	0.02812	0.00642967035108913	21.3487478996463
rs10517304	C	T	C	T	-0.1578	-0.000270859	0.15007	0.144233	FALSE	FALSE	FALSE	ukb-b-14486	4	54452715	0.000816107	462933	0.74	Non-cancer illness code, self-reported: osteoarthritis || id:ukb-b-14486	Non-cancer illness code, self-reported: osteoarthritis	Non-cancer illness code, self-reported: osteoarthritis || ||	TRUE	igd	4	3.46737e-06	0.034	54452715	3301	prot-a-3259	Zinc finger protein 10 || id:prot-a-3259	TRUE	reported	igd	3	TRUE	0.84993	0.15007	0.00648314713026378	21.5274681259428
rs11199350	A	G	A	G	0.1387	0.000563194	0.33728	0.345035	FALSE	FALSE	FALSE	ukb-b-14486	10	122222345	0.000602524	462933	0.35	Non-cancer illness code, self-reported: osteoarthritis || id:ukb-b-14486	Non-cancer illness code, self-reported: osteoarthritis	Non-cancer illness code, self-reported: osteoarthritis || ||	TRUE	igd	10	1.44544e-07	0.0264	122222345	3301	prot-a-3259	Zinc finger protein 10 || id:prot-a-3259	TRUE	reported	igd	3	TRUE	0.66272	0.33728	0.00829245572007084	27.5855634842198
rs115984226	T	A	T	A	0.707	-0.00191731	0.01069	0.009498	FALSE	TRUE	FALSE	ukb-b-14486	3	69534728	0.00326799	462933	0.56	Non-cancer illness code, self-reported: osteoarthritis || id:ukb-b-14486	Non-cancer illness code, self-reported: osteoarthritis	Non-cancer illness code, self-reported: osteoarthritis || ||	TRUE	igd	3	4.2658e-07	0.1399	69534728	3301	prot-a-3259	Zinc finger protein 10 || id:prot-a-3259	TRUE	reported	igd	3	FALSE	0.98931	0.01069	0.00767734015308428	25.5234977390643
rs141141448	C	T	C	T	0.5121	0.00125446	0.01306	0.012016	FALSE	FALSE	FALSE	ukb-b-14486	3	166644483	0.00266023	462933	0.64	Non-cancer illness code, self-reported: osteoarthritis || id:ukb-b-14486	Non-cancer illness code, self-reported: osteoarthritis	Non-cancer illness code, self-reported: osteoarthritis || ||	TRUE	igd	3	3.98107e-06	0.111	166644483	3301	prot-a-3259	Zinc finger protein 10 || id:prot-a-3259	TRUE	reported	igd	3	TRUE	0.98694	0.01306	0.00640658766427563	21.2716111460126
rs2198030	T	C	T	C	-0.1621	0.00045214	0.15785	0.155153	FALSE	FALSE	FALSE	ukb-b-14486	4	139537855	0.000795338	462933	0.57	Non-cancer illness code, self-reported: osteoarthritis || id:ukb-b-14486	Non-cancer illness code, self-reported: osteoarthritis	Non-cancer illness code, self-reported: osteoarthritis || ||	TRUE	igd	4	1.99526e-06	0.0341	139537855	3301	prot-a-3259	Zinc finger protein 10 || id:prot-a-3259	TRUE	reported	igd	3	TRUE	0.84215	0.15785	0.00679905993103932	22.5836462769974
rs2715618	C	G	C	G	0.1204	-0.000171017	0.54443	0.544185	FALSE	TRUE	TRUE	ukb-b-14486	3	133596660	0.000582539	462933	0.77	Non-cancer illness code, self-reported: osteoarthritis || id:ukb-b-14486	Non-cancer illness code, self-reported: osteoarthritis	Non-cancer illness code, self-reported: osteoarthritis || ||	TRUE	igd	3	2.04174e-06	0.0254	133596660	3301	prot-a-3259	Zinc finger protein 10 || id:prot-a-3259	TRUE	reported	igd	3	FALSE	0.45557	0.45557	0.00676073473525869	22.4554794314072
rs34342111	G	C	G	C	-0.1874	0.000211988	0.11355	0.111423	FALSE	TRUE	FALSE	ukb-b-14486	4	94468385	0.000926634	462933	0.82	Non-cancer illness code, self-reported: osteoarthritis || id:ukb-b-14486	Non-cancer illness code, self-reported: osteoarthritis	Non-cancer illness code, self-reported: osteoarthritis || ||	TRUE	igd	4	2.88403e-06	0.0401	94468385	3301	prot-a-3259	Zinc finger protein 10 || id:prot-a-3259	TRUE	reported	igd	3	FALSE	0.88645	0.11355	0.00657265766170417	21.8266567688029
rs34942859	T	C	T	C	0.1193	-0.000378332	0.36212	0.360033	FALSE	FALSE	FALSE	ukb-b-14486	14	101489357	0.000595503	462933	0.53	Non-cancer illness code, self-reported: osteoarthritis || id:ukb-b-14486	Non-cancer illness code, self-reported: osteoarthritis	Non-cancer illness code, self-reported: osteoarthritis || ||	TRUE	igd	14	3.54813e-06	0.0257	101489357	3301	prot-a-3259	Zinc finger protein 10 || id:prot-a-3259	TRUE	reported	igd	3	TRUE	0.63788	0.36212	0.00648549796068824	21.5353250791944
rs3911794	A	C	A	C	0.1352	-0.000804507	0.25771	0.254434	FALSE	FALSE	FALSE	ukb-b-14486	18	4283592	0.00066107	462933	0.22	Non-cancer illness code, self-reported: osteoarthritis || id:ukb-b-14486	Non-cancer illness code, self-reported: osteoarthritis	Non-cancer illness code, self-reported: osteoarthritis || ||	TRUE	igd	18	3.01995e-06	0.029	4283592	3301	prot-a-3259	Zinc finger protein 10 || id:prot-a-3259	TRUE	reported	igd	3	TRUE	0.74229	0.25771	0.00654126428323209	21.7217183709329
rs62463905	G	A	G	A	0.3815	0.00195304	0.03179	0.021857	FALSE	FALSE	FALSE	ukb-b-14486	7	63789805	0.00201732	462933	0.33	Non-cancer illness code, self-reported: osteoarthritis || id:ukb-b-14486	Non-cancer illness code, self-reported: osteoarthritis	Non-cancer illness code, self-reported: osteoarthritis || ||	TRUE	igd	7	2.04174e-06	0.0803	63789805	3301	prot-a-3259	Zinc finger protein 10 || id:prot-a-3259	TRUE	reported	igd	3	TRUE	0.96821	0.03179	0.00679130107639376	22.5576983722595
rs71358078	T	C	T	C	0.4126	-0.00375541	0.02184	0.020072	FALSE	FALSE	FALSE	ukb-b-14486	18	4960876	0.00204619	462933	0.0659994	Non-cancer illness code, self-reported: osteoarthritis || id:ukb-b-14486	Non-cancer illness code, self-reported: osteoarthritis	Non-cancer illness code, self-reported: osteoarthritis || ||	TRUE	igd	18	1.28825e-06	0.0852	4960876	3301	prot-a-3259	Zinc finger protein 10 || id:prot-a-3259	TRUE	reported	igd	3	TRUE	0.97816	0.02184	0.00705438560681365	23.4377570931723
rs76870855	C	T	C	T	0.4762	0.0024379	0.01466	0.015474	FALSE	FALSE	FALSE	ukb-b-14486	1	183457090	0.00233193	462933	0.3	Non-cancer illness code, self-reported: osteoarthritis || id:ukb-b-14486	Non-cancer illness code, self-reported: osteoarthritis	Non-cancer illness code, self-reported: osteoarthritis || ||	TRUE	igd	1	4.36516e-06	0.1037	183457090	3301	prot-a-3259	Zinc finger protein 10 || id:prot-a-3259	TRUE	reported	igd	3	TRUE	0.98534	0.01466	0.0063476098670567	21.0745378961131
rs10519756	T	C	T	C	-0.1396	0.00152913	0.22205	0.221596	FALSE	FALSE	FALSE	ukb-b-14486	15	33148207	0.00068972	462933	0.0269998	Non-cancer illness code, self-reported: osteoarthritis || id:ukb-b-14486	Non-cancer illness code, self-reported: osteoarthritis	Non-cancer illness code, self-reported: osteoarthritis || ||	TRUE	igd	15	3.71535e-06	0.0302	33148207	3301	prot-a-3277	Zinc finger protein 843 || id:prot-a-3277	TRUE	reported	igd	3	TRUE	0.77795	0.22205	0.00643145536686485	21.3547131397174
rs11930453	C	A	C	A	-0.1282	-0.000634829	0.58389	0.586696	FALSE	FALSE	FALSE	ukb-b-14486	4	141710146	0.000582168	462933	0.28	Non-cancer illness code, self-reported: osteoarthritis || id:ukb-b-14486	Non-cancer illness code, self-reported: osteoarthritis	Non-cancer illness code, self-reported: osteoarthritis || ||	TRUE	igd	4	3.38844e-07	0.0251	141710146	3301	prot-a-3277	Zinc finger protein 843 || id:prot-a-3277	TRUE	reported	igd	3	TRUE	0.41611	0.41611	0.00784087291709728	26.0714627799241
rs1579559	A	C	A	C	-0.2035	0.000448902	0.09032	0.088768	FALSE	FALSE	FALSE	ukb-b-14486	6	91765640	0.00101084	462933	0.66	Non-cancer illness code, self-reported: osteoarthritis || id:ukb-b-14486	Non-cancer illness code, self-reported: osteoarthritis	Non-cancer illness code, self-reported: osteoarthritis || ||	TRUE	igd	6	3.23594e-06	0.0437	91765640	3301	prot-a-3277	Zinc finger protein 843 || id:prot-a-3277	TRUE	reported	igd	3	TRUE	0.90968	0.09032	0.00652644586040575	21.6721872502439
rs34395132	T	C	T	C	-0.141	-0.000374678	0.24996	0.243427	FALSE	FALSE	FALSE	ukb-b-14486	4	171828824	0.000669424	462933	0.58	Non-cancer illness code, self-reported: osteoarthritis || id:ukb-b-14486	Non-cancer illness code, self-reported: osteoarthritis	Non-cancer illness code, self-reported: osteoarthritis || ||	TRUE	igd	4	8.51138e-07	0.0286	171828824	3301	prot-a-3277	Zinc finger protein 843 || id:prot-a-3277	TRUE	reported	igd	3	TRUE	0.75004	0.24996	0.00730927996272425	24.2908633175516
rs549404	T	G	T	G	0.1233	0.000569112	0.41482	0.413936	FALSE	FALSE	FALSE	ukb-b-14486	6	151314468	0.000582985	462933	0.33	Non-cancer illness code, self-reported: osteoarthritis || id:ukb-b-14486	Non-cancer illness code, self-reported: osteoarthritis	Non-cancer illness code, self-reported: osteoarthritis || ||	TRUE	igd	6	1.90546e-06	0.0259	151314468	3301	prot-a-3277	Zinc finger protein 843 || id:prot-a-3277	TRUE	reported	igd	3	TRUE	0.58518	0.41482	0.00681882554870907	22.6497501803932
rs739294	C	T	C	T	0.1191	-0.000565273	0.3861	0.405701	FALSE	FALSE	FALSE	ukb-b-14486	22	42381726	0.000584289	462933	0.33	Non-cancer illness code, self-reported: osteoarthritis || id:ukb-b-14486	Non-cancer illness code, self-reported: osteoarthritis	Non-cancer illness code, self-reported: osteoarthritis || ||	TRUE	igd	22	3.71535e-06	0.0257	42381726	3301	prot-a-3277	Zinc finger protein 843 || id:prot-a-3277	TRUE	reported	igd	3	TRUE	0.6139	0.3861	0.00646391145566729	21.463179987241
rs77652643	T	C	T	C	-0.4125	0.00187277	0.02106	0.02048	FALSE	FALSE	FALSE	ukb-b-14486	16	85652855	0.00206183	462933	0.36	Non-cancer illness code, self-reported: osteoarthritis || id:ukb-b-14486	Non-cancer illness code, self-reported: osteoarthritis	Non-cancer illness code, self-reported: osteoarthritis || ||	TRUE	igd	16	3.89045e-06	0.0893	85652855	3301	prot-a-3277	Zinc finger protein 843 || id:prot-a-3277	TRUE	reported	igd	3	TRUE	0.97894	0.02106	0.00642245737290037	21.3246434869858
rs78921564	T	C	T	C	0.2385	0.000435323	0.06689	0.062722	FALSE	FALSE	FALSE	ukb-b-14486	2	12039843	0.0011887	462933	0.709999	Non-cancer illness code, self-reported: osteoarthritis || id:ukb-b-14486	Non-cancer illness code, self-reported: osteoarthritis	Non-cancer illness code, self-reported: osteoarthritis || ||	TRUE	igd	2	2.5704e-06	0.0507	12039843	3301	prot-a-3277	Zinc finger protein 843 || id:prot-a-3277	TRUE	reported	igd	3	TRUE	0.93311	0.06689	0.00665907113045883	22.1155446442586
rs881897	A	C	A	C	0.3124	0.00070946	0.03636	0.03571	FALSE	FALSE	FALSE	ukb-b-14486	18	954176	0.0015405	462933	0.649999	Non-cancer illness code, self-reported: osteoarthritis || id:ukb-b-14486	Non-cancer illness code, self-reported: osteoarthritis	Non-cancer illness code, self-reported: osteoarthritis || ||	TRUE	igd	18	2.39883e-06	0.0662	954176	3301	prot-a-3277	Zinc finger protein 843 || id:prot-a-3277	TRUE	reported	igd	3	TRUE	0.96364	0.03636	0.0067010142152842	22.2557822091786
rs965292	G	T	G	T	-0.1193	3.15859e-05	0.63974	0.652598	FALSE	FALSE	FALSE	ukb-b-14486	20	6490895	0.000603455	462933	0.96	Non-cancer illness code, self-reported: osteoarthritis || id:ukb-b-14486	Non-cancer illness code, self-reported: osteoarthritis	Non-cancer illness code, self-reported: osteoarthritis || ||	TRUE	igd	20	3.16228e-06	0.0256	6490895	3301	prot-a-3277	Zinc finger protein 843 || id:prot-a-3277	TRUE	reported	igd	3	TRUE	0.36026	0.36026	0.00653593306520184	21.7038984093584
rs10749783	T	C	T	C	-0.1622	-0.000124802	0.14443	0.14976	FALSE	FALSE	FALSE	ukb-b-14486	1	68958091	0.000805765	462933	0.88	Non-cancer illness code, self-reported: osteoarthritis || id:ukb-b-14486	Non-cancer illness code, self-reported: osteoarthritis	Non-cancer illness code, self-reported: osteoarthritis || ||	TRUE	igd	1	4.57088e-06	0.0354	68958091	3301	prot-a-3267	Zinc finger protein 276 || id:prot-a-3267	TRUE	reported	igd	3	TRUE	0.85557	0.14443	0.00631969810160486	20.9812793887165
rs116052377	A	G	A	G	0.2132	0.0012713	0.08024	0.080945	FALSE	FALSE	FALSE	ukb-b-14486	4	124787756	0.00105034	462933	0.23	Non-cancer illness code, self-reported: osteoarthritis || id:ukb-b-14486	Non-cancer illness code, self-reported: osteoarthritis	Non-cancer illness code, self-reported: osteoarthritis || ||	TRUE	igd	4	3.01995e-06	0.0457	124787756	3301	prot-a-3267	Zinc finger protein 276 || id:prot-a-3267	TRUE	reported	igd	3	TRUE	0.91976	0.08024	0.00655001783520927	21.7509781330602
rs117089429	C	T	C	T	0.4388	-0.00188662	0.01715	0.01732	FALSE	FALSE	FALSE	ukb-b-14486	18	31388290	0.00219746	462933	0.39	Non-cancer illness code, self-reported: osteoarthritis || id:ukb-b-14486	Non-cancer illness code, self-reported: osteoarthritis	Non-cancer illness code, self-reported: osteoarthritis || ||	TRUE	igd	18	4.0738e-06	0.0953	31388290	3301	prot-a-3267	Zinc finger protein 276 || id:prot-a-3267	TRUE	reported	igd	3	TRUE	0.98285	0.01715	0.00638148259051229	21.1877201332631
rs1955054	G	A	G	A	-0.1727	0.000131248	0.19374	0.187616	FALSE	FALSE	FALSE	ukb-b-14486	8	123305939	0.000744731	462933	0.86	Non-cancer illness code, self-reported: osteoarthritis || id:ukb-b-14486	Non-cancer illness code, self-reported: osteoarthritis	Non-cancer illness code, self-reported: osteoarthritis || ||	TRUE	igd	8	1.28825e-07	0.0327	123305939	3301	prot-a-3267	Zinc finger protein 276 || id:prot-a-3267	TRUE	reported	igd	3	TRUE	0.80626	0.19374	0.00837894586710835	27.8757114931991
rs2280484	G	C	G	C	0.1999	-0.000989101	0.09602	0.095781	FALSE	TRUE	FALSE	ukb-b-14486	9	138904840	0.000978009	462933	0.31	Non-cancer illness code, self-reported: osteoarthritis || id:ukb-b-14486	Non-cancer illness code, self-reported: osteoarthritis	Non-cancer illness code, self-reported: osteoarthritis || ||	TRUE	igd	9	2.69153e-06	0.0426	138904840	3301	prot-a-3267	Zinc finger protein 276 || id:prot-a-3267	TRUE	reported	igd	3	FALSE	0.90398	0.09602	0.00662633681648012	22.0061050214589
rs73196414	C	T	C	T	-0.4678	0.00167651	0.02008	0.016933	FALSE	FALSE	FALSE	ukb-b-14486	7	87005091	0.00228645	462933	0.46	Non-cancer illness code, self-reported: osteoarthritis || id:ukb-b-14486	Non-cancer illness code, self-reported: osteoarthritis	Non-cancer illness code, self-reported: osteoarthritis || ||	TRUE	igd	7	1.65959e-06	0.0977	87005091	3301	prot-a-3267	Zinc finger protein 276 || id:prot-a-3267	TRUE	reported	igd	3	TRUE	0.97992	0.02008	0.00689731308531127	22.9122689609605
rs74480769	G	A	G	A	-0.5611	0.0050581	0.0317	0.029821	FALSE	FALSE	FALSE	ukb-b-14486	5	40972211	0.00172662	462933	0.00340001	Non-cancer illness code, self-reported: osteoarthritis || id:ukb-b-14486	Non-cancer illness code, self-reported: osteoarthritis	Non-cancer illness code, self-reported: osteoarthritis || ||	TRUE	igd	5	1.65959e-14	0.0731	40972211	3301	prot-a-3267	Zinc finger protein 276 || id:prot-a-3267	TRUE	reported	igd	3	TRUE	0.9683	0.0317	0.0175354592271946	58.8820029525043
rs74743286	G	C	G	C	-0.2237	-0.000449291	0.07518	0.073812	FALSE	TRUE	FALSE	ukb-b-14486	6	95064094	0.0011137	462933	0.69	Non-cancer illness code, self-reported: osteoarthritis || id:ukb-b-14486	Non-cancer illness code, self-reported: osteoarthritis	Non-cancer illness code, self-reported: osteoarthritis || ||	TRUE	igd	6	1.77828e-06	0.0468	95064094	3301	prot-a-3267	Zinc finger protein 276 || id:prot-a-3267	TRUE	reported	igd	3	FALSE	0.92482	0.07518	0.00687383592158055	22.8337400881361
rs7539005	T	A	T	A	-0.2364	0.000919419	0.61028	0.616155	FALSE	TRUE	FALSE	ukb-b-14486	1	196667252	0.000587931	462933	0.12	Non-cancer illness code, self-reported: osteoarthritis || id:ukb-b-14486	Non-cancer illness code, self-reported: osteoarthritis	Non-cancer illness code, self-reported: osteoarthritis || ||	TRUE	igd	1	8.31764e-21	0.0253	196667252	3301	prot-a-3267	Zinc finger protein 276 || id:prot-a-3267	TRUE	reported	igd	3	FALSE	0.38972	0.38972	0.0257674252251355	87.2550744234415
rs75877917	A	G	A	G	-0.1657	-0.000128122	0.16127	0.157418	FALSE	FALSE	FALSE	ukb-b-14486	1	18132142	0.000799034	462933	0.87	Non-cancer illness code, self-reported: osteoarthritis || id:ukb-b-14486	Non-cancer illness code, self-reported: osteoarthritis	Non-cancer illness code, self-reported: osteoarthritis || ||	TRUE	igd	1	2.18776e-06	0.035	18132142	3301	prot-a-3267	Zinc finger protein 276 || id:prot-a-3267	TRUE	reported	igd	3	TRUE	0.83873	0.16127	0.00674410857571471	22.3998814236873
rs769449	A	G	A	G	0.2049	-0.000201657	0.12517	0.125071	FALSE	FALSE	FALSE	ukb-b-14486	19	45410002	0.000865032	462933	0.82	Non-cancer illness code, self-reported: osteoarthritis || id:ukb-b-14486	Non-cancer illness code, self-reported: osteoarthritis	Non-cancer illness code, self-reported: osteoarthritis || ||	TRUE	igd	19	2.23872e-08	0.0366	45410002	3301	prot-a-3267	Zinc finger protein 276 || id:prot-a-3267	TRUE	reported	igd	3	TRUE	0.87483	0.12517	0.00940529075302227	31.3226528514443
rs78832304	T	C	T	C	-0.2879	-0.00216631	0.04518	0.045499	FALSE	FALSE	FALSE	ukb-b-14486	4	60540285	0.00138015	462933	0.12	Non-cancer illness code, self-reported: osteoarthritis || id:ukb-b-14486	Non-cancer illness code, self-reported: osteoarthritis	Non-cancer illness code, self-reported: osteoarthritis || ||	TRUE	igd	4	2.0893e-06	0.0607	60540285	3301	prot-a-3267	Zinc finger protein 276 || id:prot-a-3267	TRUE	reported	igd	3	TRUE	0.95482	0.04518	0.00676878598512996	22.4824035429573
rs9554320	C	A	C	A	0.1371	0.000167736	0.57797	0.585307	FALSE	FALSE	FALSE	ukb-b-14486	13	28886927	0.000579803	462933	0.77	Non-cancer illness code, self-reported: osteoarthritis || id:ukb-b-14486	Non-cancer illness code, self-reported: osteoarthritis	Non-cancer illness code, self-reported: osteoarthritis || ||	TRUE	igd	13	7.24436e-07	0.0277	28886927	3301	prot-a-3267	Zinc finger protein 276 || id:prot-a-3267	TRUE	reported	igd	3	TRUE	0.42203	0.42203	0.00736645928605298	24.4822970289818
rs10749783	T	C	T	C	-0.1653	-0.000124802	0.14443	0.14976	FALSE	FALSE	FALSE	ukb-b-14486	1	68958091	0.000805765	462933	0.88	Non-cancer illness code, self-reported: osteoarthritis || id:ukb-b-14486	Non-cancer illness code, self-reported: osteoarthritis	Non-cancer illness code, self-reported: osteoarthritis || ||	TRUE	igd	1	3.01995e-06	0.0354	68958091	3301	prot-a-3262	Zinc finger protein 175 || id:prot-a-3262	TRUE	reported	igd	3	TRUE	0.85557	0.14443	0.00656197299463059	21.7909404721924
rs115192477	G	A	G	A	-0.5649	0.000793786	0.01514	0.014219	FALSE	FALSE	FALSE	ukb-b-14486	4	69140594	0.0024161	462933	0.74	Non-cancer illness code, self-reported: osteoarthritis || id:ukb-b-14486	Non-cancer illness code, self-reported: osteoarthritis	Non-cancer illness code, self-reported: osteoarthritis || ||	TRUE	igd	4	3.98107e-08	0.1028	69140594	3301	prot-a-3262	Zinc finger protein 175 || id:prot-a-3262	TRUE	reported	igd	3	TRUE	0.98486	0.01514	0.00906476742346099	30.1782263329586
rs11791658	G	A	G	A	-0.1377	0.00029515	0.30129	0.27058	FALSE	FALSE	FALSE	ukb-b-14486	9	140605202	0.000665378	462933	0.66	Non-cancer illness code, self-reported: osteoarthritis || id:ukb-b-14486	Non-cancer illness code, self-reported: osteoarthritis	Non-cancer illness code, self-reported: osteoarthritis || ||	TRUE	igd	9	1.86209e-06	0.0289	140605202	3301	prot-a-3262	Zinc finger protein 175 || id:prot-a-3262	TRUE	reported	igd	3	TRUE	0.69871	0.30129	0.00683046171464265	22.6886672697484
rs1429215	T	G	T	G	-0.1422	-0.000712652	0.63026	0.632825	FALSE	FALSE	FALSE	ukb-b-14486	2	5944227	0.000599112	462933	0.23	Non-cancer illness code, self-reported: osteoarthritis || id:ukb-b-14486	Non-cancer illness code, self-reported: osteoarthritis	Non-cancer illness code, self-reported: osteoarthritis || ||	TRUE	igd	2	6.60693e-08	0.0263	5944227	3301	prot-a-3262	Zinc finger protein 175 || id:prot-a-3262	TRUE	reported	igd	3	TRUE	0.36974	0.36974	0.00877835116532959	29.2162510054828
rs17517569	C	T	C	T	-0.1848	-0.000340737	0.13586	0.132757	FALSE	FALSE	FALSE	ukb-b-14486	5	133009492	0.000855978	462933	0.69	Non-cancer illness code, self-reported: osteoarthritis || id:ukb-b-14486	Non-cancer illness code, self-reported: osteoarthritis	Non-cancer illness code, self-reported: osteoarthritis || ||	TRUE	igd	5	4.7863e-07	0.0367	133009492	3301	prot-a-3262	Zinc finger protein 175 || id:prot-a-3262	TRUE	reported	igd	3	TRUE	0.86414	0.13586	0.00762260027288345	25.3401158744218
rs2194393	C	G	C	G	0.1268	-0.000771943	0.30008	0.30266	FALSE	TRUE	FALSE	ukb-b-14486	2	50909654	0.000625617	462933	0.22	Non-cancer illness code, self-reported: osteoarthritis || id:ukb-b-14486	Non-cancer illness code, self-reported: osteoarthritis	Non-cancer illness code, self-reported: osteoarthritis || ||	TRUE	igd	2	3.38844e-06	0.0273	50909654	3301	prot-a-3262	Zinc finger protein 175 || id:prot-a-3262	TRUE	reported	igd	3	FALSE	0.69992	0.30008	0.00649289925160458	21.5600619410853
rs28929474	T	C	T	C	1.3836	-0.00570916	0.02269	0.019753	FALSE	FALSE	FALSE	ukb-b-14486	14	94844947	0.00205845	462933	0.00549997	Non-cancer illness code, self-reported: osteoarthritis || id:ukb-b-14486	Non-cancer illness code, self-reported: osteoarthritis	Non-cancer illness code, self-reported: osteoarthritis || ||	TRUE	igd	14	2.45471e-66	0.0804	94844947	3301	prot-a-3262	Zinc finger protein 175 || id:prot-a-3262	TRUE	reported	igd	3	TRUE	0.97731	0.02269	0.0823285915341712	295.968710548907
rs486299	A	G	A	G	0.1246	-0.000485494	0.49118	0.483776	FALSE	FALSE	FALSE	ukb-b-14486	13	72946009	0.000574691	462933	0.4	Non-cancer illness code, self-reported: osteoarthritis || id:ukb-b-14486	Non-cancer illness code, self-reported: osteoarthritis	Non-cancer illness code, self-reported: osteoarthritis || ||	TRUE	igd	13	5.49541e-07	0.0249	72946009	3301	prot-a-3262	Zinc finger protein 175 || id:prot-a-3262	TRUE	reported	igd	3	TRUE	0.50882	0.49118	0.00752852504495283	25.0250055039862
rs6053909	G	A	G	A	0.1162	-0.000190749	0.59849	0.586321	FALSE	FALSE	FALSE	ukb-b-14486	20	6087162	0.000584182	462933	0.74	Non-cancer illness code, self-reported: osteoarthritis || id:ukb-b-14486	Non-cancer illness code, self-reported: osteoarthritis	Non-cancer illness code, self-reported: osteoarthritis || ||	TRUE	igd	20	4.0738e-06	0.0252	6087162	3301	prot-a-3262	Zinc finger protein 175 || id:prot-a-3262	TRUE	reported	igd	3	TRUE	0.40151	0.40151	0.00639995986670544	21.2494633126512
rs620880	T	C	T	C	-0.1332	0.000203156	0.39396	0.387826	FALSE	FALSE	FALSE	ukb-b-14486	6	154463795	0.000637598	462933	0.75	Non-cancer illness code, self-reported: osteoarthritis || id:ukb-b-14486	Non-cancer illness code, self-reported: osteoarthritis	Non-cancer illness code, self-reported: osteoarthritis || ||	TRUE	igd	6	2.34423e-06	0.0282	154463795	3301	prot-a-3262	Zinc finger protein 175 || id:prot-a-3262	TRUE	reported	igd	3	TRUE	0.60604	0.39396	0.00671335026881871	22.2970303112669
rs62143206	T	G	T	G	-0.1411	-0.000119171	0.2131	0.210609	FALSE	FALSE	FALSE	ukb-b-14486	19	54326212	0.000703245	462933	0.87	Non-cancer illness code, self-reported: osteoarthritis || id:ukb-b-14486	Non-cancer illness code, self-reported: osteoarthritis	Non-cancer illness code, self-reported: osteoarthritis || ||	TRUE	igd	19	2.51189e-06	0.03	54326212	3301	prot-a-3262	Zinc finger protein 175 || id:prot-a-3262	TRUE	reported	igd	3	TRUE	0.7869	0.2131	0.00665679707466194	22.1079416304823
rs7005188	C	A	C	A	-0.183	-0.000671038	0.14468	0.13195	FALSE	FALSE	FALSE	ukb-b-14486	8	119556362	0.000865094	462933	0.44	Non-cancer illness code, self-reported: osteoarthritis || id:ukb-b-14486	Non-cancer illness code, self-reported: osteoarthritis	Non-cancer illness code, self-reported: osteoarthritis || ||	TRUE	igd	8	6.30957e-07	0.0368	119556362	3301	prot-a-3262	Zinc finger protein 175 || id:prot-a-3262	TRUE	reported	igd	3	TRUE	0.85532	0.14468	0.00743566276638485	24.7140165590395
rs72671830	A	G	A	G	-0.1451	0.000315578	0.1815	0.175509	FALSE	FALSE	FALSE	ukb-b-14486	14	28433911	0.000752693	462933	0.68	Non-cancer illness code, self-reported: osteoarthritis || id:ukb-b-14486	Non-cancer illness code, self-reported: osteoarthritis	Non-cancer illness code, self-reported: osteoarthritis || ||	TRUE	igd	14	3.63078e-06	0.0313	28433911	3301	prot-a-3262	Zinc finger protein 175 || id:prot-a-3262	TRUE	reported	igd	3	TRUE	0.8185	0.1815	0.00646818457463135	21.477461094261
rs75180372	A	G	A	G	-0.2636	8.55102e-05	0.05482	0.047881	FALSE	FALSE	FALSE	ukb-b-14486	2	25467308	0.00136366	462933	0.95	Non-cancer illness code, self-reported: osteoarthritis || id:ukb-b-14486	Non-cancer illness code, self-reported: osteoarthritis	Non-cancer illness code, self-reported: osteoarthritis || ||	TRUE	igd	2	1.54882e-06	0.0548	25467308	3301	prot-a-3262	Zinc finger protein 175 || id:prot-a-3262	TRUE	reported	igd	3	TRUE	0.94518	0.05482	0.00696066323934237	23.1241877099226
rs77384787	G	C	G	C	-0.1656	-0.00054268	0.13338	0.133584	FALSE	TRUE	FALSE	ukb-b-14486	16	5097094	0.000843705	462933	0.52	Non-cancer illness code, self-reported: osteoarthritis || id:ukb-b-14486	Non-cancer illness code, self-reported: osteoarthritis	Non-cancer illness code, self-reported: osteoarthritis || ||	TRUE	igd	16	4.16869e-06	0.036	5097094	3301	prot-a-3262	Zinc finger protein 175 || id:prot-a-3262	TRUE	reported	igd	3	FALSE	0.86662	0.13338	0.00636935006140583	21.1471796425326
rs7967275	G	C	G	C	0.1498	-0.000565592	0.75121	0.760576	FALSE	TRUE	FALSE	ukb-b-14486	12	12726554	0.000685119	462933	0.41	Non-cancer illness code, self-reported: osteoarthritis || id:ukb-b-14486	Non-cancer illness code, self-reported: osteoarthritis	Non-cancer illness code, self-reported: osteoarthritis || ||	TRUE	igd	12	8.31764e-07	0.0304	12726554	3301	prot-a-3262	Zinc finger protein 175 || id:prot-a-3262	TRUE	reported	igd	3	FALSE	0.24879	0.24879	0.00730210437552118	24.2668413431966
rs10800454	G	A	G	A	-0.9125	0.00141416	0.32491	0.334081	FALSE	FALSE	FALSE	ukb-b-14486	1	169509163	0.000606555	462933	0.02	Non-cancer illness code, self-reported: osteoarthritis || id:ukb-b-14486	Non-cancer illness code, self-reported: osteoarthritis	Non-cancer illness code, self-reported: osteoarthritis || ||	TRUE	igd	1	1e-200	0.0212	169509163	3301	prot-a-346	Calcium/calmodulin-dependent protein kinase type 1 || id:prot-a-346	TRUE	reported	igd	3	TRUE	0.67509	0.32491	0.359483426043153	1851.53026593854
rs112460834	A	G	A	G	-0.4742	0.000686247	0.01655	0.015849	FALSE	FALSE	FALSE	ukb-b-14486	7	154677332	0.00234704	462933	0.77	Non-cancer illness code, self-reported: osteoarthritis || id:ukb-b-14486	Non-cancer illness code, self-reported: osteoarthritis	Non-cancer illness code, self-reported: osteoarthritis || ||	TRUE	igd	7	4.7863e-06	0.1037	154677332	3301	prot-a-346	Calcium/calmodulin-dependent protein kinase type 1 || id:prot-a-346	TRUE	reported	igd	3	TRUE	0.98345	0.01655	0.00629473790133159	20.897887058216
rs1160359	G	A	G	A	-0.1224	4.50426e-06	0.60671	0.613006	FALSE	FALSE	FALSE	ukb-b-14486	15	38497757	0.000588332	462933	0.99	Non-cancer illness code, self-reported: osteoarthritis || id:ukb-b-14486	Non-cancer illness code, self-reported: osteoarthritis	Non-cancer illness code, self-reported: osteoarthritis || ||	TRUE	igd	15	1.34896e-06	0.0253	38497757	3301	prot-a-346	Calcium/calmodulin-dependent protein kinase type 1 || id:prot-a-346	TRUE	reported	igd	3	TRUE	0.39329	0.39329	0.00704056923975273	23.3915275915763
rs12945043	G	A	G	A	-0.1198	-0.0006018	0.42193	0.431237	FALSE	FALSE	FALSE	ukb-b-14486	17	16896277	0.000583378	462933	0.3	Non-cancer illness code, self-reported: osteoarthritis || id:ukb-b-14486	Non-cancer illness code, self-reported: osteoarthritis	Non-cancer illness code, self-reported: osteoarthritis || ||	TRUE	igd	17	4.0738e-06	0.026	16896277	3301	prot-a-346	Calcium/calmodulin-dependent protein kinase type 1 || id:prot-a-346	TRUE	reported	igd	3	TRUE	0.57807	0.42193	0.00639053380061993	21.217965131599
rs1400839	A	G	A	G	0.2114	-0.00154668	0.61153	0.609686	FALSE	FALSE	FALSE	ukb-b-14486	1	169284964	0.000586441	462933	0.00840001	Non-cancer illness code, self-reported: osteoarthritis || id:ukb-b-14486	Non-cancer illness code, self-reported: osteoarthritis	Non-cancer illness code, self-reported: osteoarthritis || ||	TRUE	igd	1	5.88844e-17	0.0253	169284964	3301	prot-a-346	Calcium/calmodulin-dependent protein kinase type 1 || id:prot-a-346	TRUE	reported	igd	3	TRUE	0.38847	0.38847	0.0207125508553482	69.7759430405001
rs1893609	A	G	A	G	-0.1784	-0.0010799	0.87472	0.875423	FALSE	FALSE	FALSE	ukb-b-14486	18	73492777	0.000868543	462933	0.21	Non-cancer illness code, self-reported: osteoarthritis || id:ukb-b-14486	Non-cancer illness code, self-reported: osteoarthritis	Non-cancer illness code, self-reported: osteoarthritis || ||	TRUE	igd	18	2.29087e-06	0.0377	73492777	3301	prot-a-346	Calcium/calmodulin-dependent protein kinase type 1 || id:prot-a-346	TRUE	reported	igd	3	TRUE	0.12528	0.12528	0.00673791199769807	22.3791604943995
rs35030923	C	T	C	T	0.3258	-0.000214634	0.03187	0.029577	FALSE	FALSE	FALSE	ukb-b-14486	1	64831603	0.00168909	462933	0.9	Non-cancer illness code, self-reported: osteoarthritis || id:ukb-b-14486	Non-cancer illness code, self-reported: osteoarthritis	Non-cancer illness code, self-reported: osteoarthritis || ||	TRUE	igd	1	4.46684e-06	0.071	64831603	3301	prot-a-346	Calcium/calmodulin-dependent protein kinase type 1 || id:prot-a-346	TRUE	reported	igd	3	TRUE	0.96813	0.03187	0.00633838262805911	21.043707359122
rs4241818	C	T	C	T	-0.1222	0.000403348	0.51359	0.512142	FALSE	FALSE	FALSE	ukb-b-14486	4	187153786	0.00057191	462933	0.48	Non-cancer illness code, self-reported: osteoarthritis || id:ukb-b-14486	Non-cancer illness code, self-reported: osteoarthritis	Non-cancer illness code, self-reported: osteoarthritis || ||	TRUE	igd	4	7.76247e-07	0.0247	187153786	3301	prot-a-346	Calcium/calmodulin-dependent protein kinase type 1 || id:prot-a-346	TRUE	reported	igd	3	TRUE	0.48641	0.48641	0.00736028494865043	24.4616245727602
rs57701310	G	A	G	A	0.428	0.00184825	0.02329	0.018194	FALSE	FALSE	FALSE	ukb-b-14486	7	5577935	0.00232416	462933	0.43	Non-cancer illness code, self-reported: osteoarthritis || id:ukb-b-14486	Non-cancer illness code, self-reported: osteoarthritis	Non-cancer illness code, self-reported: osteoarthritis || ||	TRUE	igd	7	4.67735e-06	0.0934	5577935	3301	prot-a-346	Calcium/calmodulin-dependent protein kinase type 1 || id:prot-a-346	TRUE	reported	igd	3	TRUE	0.97671	0.02329	0.00632112412864026	20.9860438887743
rs6003412	T	C	T	C	0.1324	-0.000646866	0.42335	0.405846	FALSE	FALSE	FALSE	ukb-b-14486	22	23297780	0.000590711	462933	0.27	Non-cancer illness code, self-reported: osteoarthritis || id:ukb-b-14486	Non-cancer illness code, self-reported: osteoarthritis	Non-cancer illness code, self-reported: osteoarthritis || ||	TRUE	igd	22	2.95121e-07	0.0258	23297780	3301	prot-a-346	Calcium/calmodulin-dependent protein kinase type 1 || id:prot-a-346	TRUE	reported	igd	3	TRUE	0.57665	0.42335	0.00791480107931732	26.3192403122984
rs61751507	T	C	T	C	0.654	0.00222767	0.04472	0.045701	FALSE	FALSE	FALSE	ukb-b-14486	10	101829514	0.00137105	462933	0.1	Non-cancer illness code, self-reported: osteoarthritis || id:ukb-b-14486	Non-cancer illness code, self-reported: osteoarthritis	Non-cancer illness code, self-reported: osteoarthritis || ||	TRUE	igd	10	1.69824e-28	0.0591	101829514	3301	prot-a-346	Calcium/calmodulin-dependent protein kinase type 1 || id:prot-a-346	TRUE	reported	igd	3	TRUE	0.95528	0.04472	0.0357697387122348	122.381937955425
rs72706368	A	G	A	G	0.6514	0.00285249	0.01614	0.018072	FALSE	FALSE	FALSE	ukb-b-14486	14	100100230	0.00219672	462933	0.19	Non-cancer illness code, self-reported: osteoarthritis || id:ukb-b-14486	Non-cancer illness code, self-reported: osteoarthritis	Non-cancer illness code, self-reported: osteoarthritis || ||	TRUE	igd	14	2.23872e-10	0.1027	100100230	3301	prot-a-346	Calcium/calmodulin-dependent protein kinase type 1 || id:prot-a-346	TRUE	reported	igd	3	TRUE	0.98386	0.01614	0.0120406017988815	40.2060503770053
rs72803050	G	A	G	A	-0.319	-0.00146308	0.04184	0.034439	FALSE	FALSE	FALSE	ukb-b-14486	2	56569178	0.00158211	462933	0.36	Non-cancer illness code, self-reported: osteoarthritis || id:ukb-b-14486	Non-cancer illness code, self-reported: osteoarthritis	Non-cancer illness code, self-reported: osteoarthritis || ||	TRUE	igd	2	5.01187e-07	0.0635	56569178	3301	prot-a-346	Calcium/calmodulin-dependent protein kinase type 1 || id:prot-a-346	TRUE	reported	igd	3	TRUE	0.95816	0.04184	0.00758718640743861	25.2214880897499
rs75276198	T	C	T	C	-0.4434	-0.00161083	0.01855	0.018448	FALSE	FALSE	FALSE	ukb-b-14486	2	213802928	0.00212504	462933	0.450001	Non-cancer illness code, self-reported: osteoarthritis || id:ukb-b-14486	Non-cancer illness code, self-reported: osteoarthritis	Non-cancer illness code, self-reported: osteoarthritis || ||	TRUE	igd	2	1.7378e-06	0.0927	213802928	3301	prot-a-346	Calcium/calmodulin-dependent protein kinase type 1 || id:prot-a-346	TRUE	reported	igd	3	TRUE	0.98145	0.01855	0.00688314215393323	22.8648681033118
rs76620729	C	A	C	A	0.3834	-0.000214926	0.02499	0.024466	FALSE	FALSE	FALSE	ukb-b-14486	8	75806662	0.00184982	462933	0.91	Non-cancer illness code, self-reported: osteoarthritis || id:ukb-b-14486	Non-cancer illness code, self-reported: osteoarthritis	Non-cancer illness code, self-reported: osteoarthritis || ||	TRUE	igd	8	1.23027e-06	0.079	75806662	3301	prot-a-346	Calcium/calmodulin-dependent protein kinase type 1 || id:prot-a-346	TRUE	reported	igd	3	TRUE	0.97501	0.02499	0.00708462303232436	23.5389358708652
rs9765	T	C	T	C	-0.7324	-0.00467293	0.01584	0.014083	FALSE	FALSE	FALSE	ukb-b-14486	1	169101526	0.00247465	462933	0.0589997	Non-cancer illness code, self-reported: osteoarthritis || id:ukb-b-14486	Non-cancer illness code, self-reported: osteoarthritis	Non-cancer illness code, self-reported: osteoarthritis || ||	TRUE	igd	1	9.33254e-13	0.1026	169101526	3301	prot-a-346	Calcium/calmodulin-dependent protein kinase type 1 || id:prot-a-346	TRUE	reported	igd	3	TRUE	0.98416	0.01584	0.0152020984209407	50.9259032845912
rs10802971	G	C	G	C	0.1355	0.000139617	0.32798	0.3324	FALSE	TRUE	FALSE	ukb-b-14486	1	241739794	0.000611027	462933	0.82	Non-cancer illness code, self-reported: osteoarthritis || id:ukb-b-14486	Non-cancer illness code, self-reported: osteoarthritis	Non-cancer illness code, self-reported: osteoarthritis || ||	TRUE	igd	1	3.31131e-07	0.0265	241739794	3301	prot-a-1958	Metallothionein-1F || id:prot-a-1958	TRUE	reported	igd	3	FALSE	0.67202	0.32798	0.00785805616336488	26.129050831873
rs113239353	T	C	T	C	-0.3271	9.19057e-05	0.03242	0.029723	FALSE	FALSE	FALSE	ukb-b-14486	5	126431260	0.00170238	462933	0.96	Non-cancer illness code, self-reported: osteoarthritis || id:ukb-b-14486	Non-cancer illness code, self-reported: osteoarthritis	Non-cancer illness code, self-reported: osteoarthritis || ||	TRUE	igd	5	4.0738e-06	0.071	126431260	3301	prot-a-1958	Metallothionein-1F || id:prot-a-1958	TRUE	reported	igd	3	TRUE	0.96758	0.03242	0.00638874229127295	21.2119786842109
rs12943478	C	T	C	T	0.1459	-0.000663576	0.21827	0.224463	FALSE	FALSE	FALSE	ukb-b-14486	17	80671351	0.000686234	462933	0.33	Non-cancer illness code, self-reported: osteoarthritis || id:ukb-b-14486	Non-cancer illness code, self-reported: osteoarthritis	Non-cancer illness code, self-reported: osteoarthritis || ||	TRUE	igd	17	2.13796e-06	0.0308	80671351	3301	prot-a-1958	Metallothionein-1F || id:prot-a-1958	TRUE	reported	igd	3	TRUE	0.78173	0.21827	0.00675182847265486	22.4256965880306
rs13375961	A	G	A	G	0.1952	0.000568381	0.09738	0.081562	FALSE	FALSE	FALSE	ukb-b-14486	1	77310953	0.00106138	462933	0.59	Non-cancer illness code, self-reported: osteoarthritis || id:ukb-b-14486	Non-cancer illness code, self-reported: osteoarthritis	Non-cancer illness code, self-reported: osteoarthritis || ||	TRUE	igd	1	3.46737e-06	0.042	77310953	3301	prot-a-1958	Metallothionein-1F || id:prot-a-1958	TRUE	reported	igd	3	TRUE	0.90262	0.09738	0.00650104148953737	21.5872756486216
rs138619119	C	T	C	T	0.5648	-0.00349394	0.01214	0.011103	FALSE	FALSE	FALSE	ukb-b-14486	4	72017355	0.00278719	462933	0.21	Non-cancer illness code, self-reported: osteoarthritis || id:ukb-b-14486	Non-cancer illness code, self-reported: osteoarthritis	Non-cancer illness code, self-reported: osteoarthritis || ||	TRUE	igd	4	2.23872e-06	0.1194	72017355	3301	prot-a-1958	Metallothionein-1F || id:prot-a-1958	TRUE	reported	igd	3	TRUE	0.98786	0.01214	0.00673288590336586	22.3623537716794
rs140481788	C	T	C	T	0.3159	-0.0011361	0.04303	0.035874	FALSE	FALSE	FALSE	ukb-b-14486	12	75500872	0.00161924	462933	0.48	Non-cancer illness code, self-reported: osteoarthritis || id:ukb-b-14486	Non-cancer illness code, self-reported: osteoarthritis	Non-cancer illness code, self-reported: osteoarthritis || ||	TRUE	igd	12	1.28825e-06	0.0653	75500872	3301	prot-a-1958	Metallothionein-1F || id:prot-a-1958	TRUE	reported	igd	3	TRUE	0.95697	0.04303	0.00703978205747572	23.3888937219806
rs16975613	A	G	A	G	0.5031	0.000643566	0.01352	0.012187	FALSE	FALSE	FALSE	ukb-b-14486	16	26217027	0.00261879	462933	0.81	Non-cancer illness code, self-reported: osteoarthritis || id:ukb-b-14486	Non-cancer illness code, self-reported: osteoarthritis	Non-cancer illness code, self-reported: osteoarthritis || ||	TRUE	igd	16	3.63078e-06	0.1086	26217027	3301	prot-a-1958	Metallothionein-1F || id:prot-a-1958	TRUE	reported	igd	3	TRUE	0.98648	0.01352	0.00645935418245347	21.4479493492481
rs183182806	G	A	G	A	-0.5617	-0.00116836	0.01197	0.010899	FALSE	FALSE	FALSE	ukb-b-14486	19	21566304	0.00278643	462933	0.67	Non-cancer illness code, self-reported: osteoarthritis || id:ukb-b-14486	Non-cancer illness code, self-reported: osteoarthritis	Non-cancer illness code, self-reported: osteoarthritis || ||	TRUE	igd	19	3.31131e-06	0.1208	21566304	3301	prot-a-1958	Metallothionein-1F || id:prot-a-1958	TRUE	reported	igd	3	TRUE	0.98803	0.01197	0.00650720035499012	21.6078606496021
rs2274774	G	A	G	A	0.1227	-0.00116156	0.46704	0.461191	FALSE	FALSE	FALSE	ukb-b-14486	13	113343206	0.000573838	462933	0.0430002	Non-cancer illness code, self-reported: osteoarthritis || id:ukb-b-14486	Non-cancer illness code, self-reported: osteoarthritis	Non-cancer illness code, self-reported: osteoarthritis || ||	TRUE	igd	13	7.24436e-07	0.0248	113343206	3301	prot-a-1958	Metallothionein-1F || id:prot-a-1958	TRUE	reported	igd	3	TRUE	0.53296	0.46704	0.00736091177288201	24.4637232471966
rs28617218	C	T	C	T	-0.1626	0.000704666	0.17327	0.174482	FALSE	FALSE	FALSE	ukb-b-14486	3	29184755	0.000762406	462933	0.36	Non-cancer illness code, self-reported: osteoarthritis || id:ukb-b-14486	Non-cancer illness code, self-reported: osteoarthritis	Non-cancer illness code, self-reported: osteoarthritis || ||	TRUE	igd	3	1.77828e-06	0.034	29184755	3301	prot-a-1958	Metallothionein-1F || id:prot-a-1958	TRUE	reported	igd	3	TRUE	0.82673	0.17327	0.00688080263777999	22.8570427017502
rs4261897	C	T	C	T	-0.1256	0.000973287	0.30042	0.294987	FALSE	FALSE	FALSE	ukb-b-14486	3	18764304	0.000627687	462933	0.12	Non-cancer illness code, self-reported: osteoarthritis || id:ukb-b-14486	Non-cancer illness code, self-reported: osteoarthritis	Non-cancer illness code, self-reported: osteoarthritis || ||	TRUE	igd	3	2.95121e-06	0.0269	18764304	3301	prot-a-1958	Metallothionein-1F || id:prot-a-1958	TRUE	reported	igd	3	TRUE	0.69958	0.30042	0.0065610054336903	21.7877061844078
rs4367296	C	T	C	T	-0.1193	0.000954199	0.50782	0.49899	FALSE	FALSE	FALSE	ukb-b-14486	5	124231696	0.000575389	462933	0.0969996	Non-cancer illness code, self-reported: osteoarthritis || id:ukb-b-14486	Non-cancer illness code, self-reported: osteoarthritis	Non-cancer illness code, self-reported: osteoarthritis || ||	TRUE	igd	5	3.0903e-06	0.0256	124231696	3301	prot-a-1958	Metallothionein-1F || id:prot-a-1958	TRUE	reported	igd	3	TRUE	0.49218	0.49218	0.00653593306520184	21.7038984093584
rs4407211	C	T	C	T	-0.3148	0.000451092	0.96585	0.968091	FALSE	FALSE	FALSE	ukb-b-14486	2	156506516	0.00162665	462933	0.780001	Non-cancer illness code, self-reported: osteoarthritis || id:ukb-b-14486	Non-cancer illness code, self-reported: osteoarthritis	Non-cancer illness code, self-reported: osteoarthritis || ||	TRUE	igd	2	3.89045e-06	0.0682	156506516	3301	prot-a-1958	Metallothionein-1F || id:prot-a-1958	TRUE	reported	igd	3	TRUE	0.03415	0.03415	0.00641299757056732	21.2930311422871
rs60574269	G	T	G	T	0.3292	0.000101214	0.03164	0.032031	FALSE	FALSE	FALSE	ukb-b-14486	9	112145614	0.00162313	462933	0.95	Non-cancer illness code, self-reported: osteoarthritis || id:ukb-b-14486	Non-cancer illness code, self-reported: osteoarthritis	Non-cancer illness code, self-reported: osteoarthritis || ||	TRUE	igd	9	3.54813e-06	0.071	112145614	3301	prot-a-1958	Metallothionein-1F || id:prot-a-1958	TRUE	reported	igd	3	TRUE	0.96836	0.03164	0.00647050527756232	21.485217121452
rs704	A	G	A	G	0.3996	-0.000532864	0.46665	0.475574	FALSE	FALSE	FALSE	ukb-b-14486	17	26694861	0.000572666	462933	0.35	Non-cancer illness code, self-reported: osteoarthritis || id:ukb-b-14486	Non-cancer illness code, self-reported: osteoarthritis	Non-cancer illness code, self-reported: osteoarthritis || ||	TRUE	igd	17	8.70964e-64	0.0237	26694861	3301	prot-a-1958	Metallothionein-1F || id:prot-a-1958	TRUE	reported	igd	3	TRUE	0.53335	0.46665	0.0792922163778534	284.112968830827
rs74480769	G	A	G	A	-0.3516	0.0050581	0.0317	0.029821	FALSE	FALSE	FALSE	ukb-b-14486	5	40972211	0.00172662	462933	0.00340001	Non-cancer illness code, self-reported: osteoarthritis || id:ukb-b-14486	Non-cancer illness code, self-reported: osteoarthritis	Non-cancer illness code, self-reported: osteoarthritis || ||	TRUE	igd	5	1.69824e-06	0.0735	40972211	3301	prot-a-1958	Metallothionein-1F || id:prot-a-1958	TRUE	reported	igd	3	TRUE	0.9683	0.0317	0.00688457692406181	22.8696672559311
rs7539005	T	A	T	A	-0.1278	0.000919419	0.61028	0.616155	FALSE	TRUE	FALSE	ukb-b-14486	1	196667252	0.000587931	462933	0.12	Non-cancer illness code, self-reported: osteoarthritis || id:ukb-b-14486	Non-cancer illness code, self-reported: osteoarthritis	Non-cancer illness code, self-reported: osteoarthritis || ||	TRUE	igd	1	5.49541e-07	0.0255	196667252	3301	prot-a-1958	Metallothionein-1F || id:prot-a-1958	TRUE	reported	igd	3	FALSE	0.38972	0.38972	0.00755168249809903	25.1025671784476
rs76950882	C	T	C	T	-0.387	0.000679985	0.02555	0.02201	FALSE	FALSE	FALSE	ukb-b-14486	10	83147160	0.00200272	462933	0.73	Non-cancer illness code, self-reported: osteoarthritis || id:ukb-b-14486	Non-cancer illness code, self-reported: osteoarthritis	Non-cancer illness code, self-reported: osteoarthritis || ||	TRUE	igd	10	2.34423e-06	0.082	83147160	3301	prot-a-1958	Metallothionein-1F || id:prot-a-1958	TRUE	reported	igd	3	TRUE	0.97445	0.02555	0.00670236541780109	22.2603001794383
rs80345246	A	T	A	T	0.4786	-0.00295447	0.01795	0.014707	FALSE	TRUE	FALSE	ukb-b-14486	5	153910812	0.00246833	462933	0.23	Non-cancer illness code, self-reported: osteoarthritis || id:ukb-b-14486	Non-cancer illness code, self-reported: osteoarthritis	Non-cancer illness code, self-reported: osteoarthritis || ||	TRUE	igd	5	6.0256e-07	0.0959	153910812	3301	prot-a-1958	Metallothionein-1F || id:prot-a-1958	TRUE	reported	igd	3	FALSE	0.98205	0.01795	0.0074885575588474	24.8911501975982
rs9881048	C	A	C	A	-0.1802	-7.89339e-05	0.8162	0.808782	FALSE	FALSE	FALSE	ukb-b-14486	3	165506252	0.000729142	462933	0.91	Non-cancer illness code, self-reported: osteoarthritis || id:ukb-b-14486	Non-cancer illness code, self-reported: osteoarthritis	Non-cancer illness code, self-reported: osteoarthritis || ||	TRUE	igd	3	1.77828e-08	0.032	165506252	3301	prot-a-1958	Metallothionein-1F || id:prot-a-1958	TRUE	reported	igd	3	TRUE	0.1838	0.1838	0.00951506949912832	31.6917636109323
rs10811858	A	G	A	G	-0.116	-0.000323105	0.46225	0.461292	FALSE	FALSE	FALSE	ukb-b-14486	9	23144221	0.0005757	462933	0.57	Non-cancer illness code, self-reported: osteoarthritis || id:ukb-b-14486	Non-cancer illness code, self-reported: osteoarthritis	Non-cancer illness code, self-reported: osteoarthritis || ||	TRUE	igd	9	3.01995e-06	0.0248	23144221	3301	prot-a-1860	Myc-associated zinc finger protein || id:prot-a-1860	TRUE	reported	igd	3	TRUE	0.53775	0.46225	0.00658412682108649	21.8649962912888
rs1709947	A	G	A	G	0.12	0.000276735	0.40164	0.388884	FALSE	FALSE	FALSE	ukb-b-14486	3	106652823	0.000589037	462933	0.64	Non-cancer illness code, self-reported: osteoarthritis || id:ukb-b-14486	Non-cancer illness code, self-reported: osteoarthritis	Non-cancer illness code, self-reported: osteoarthritis || ||	TRUE	igd	3	2.29087e-06	0.0254	106652823	3301	prot-a-1860	Myc-associated zinc finger protein || id:prot-a-1860	TRUE	reported	igd	3	TRUE	0.59836	0.40164	0.00671618873303745	22.3065214382474
rs74891148	C	T	C	T	-0.2947	-0.000293085	0.0444	0.039614	FALSE	FALSE	FALSE	ukb-b-14486	2	16800556	0.00151209	462933	0.85	Non-cancer illness code, self-reported: osteoarthritis || id:ukb-b-14486	Non-cancer illness code, self-reported: osteoarthritis	Non-cancer illness code, self-reported: osteoarthritis || ||	TRUE	igd	2	3.31131e-06	0.0634	16800556	3301	prot-a-1860	Myc-associated zinc finger protein || id:prot-a-1860	TRUE	reported	igd	3	TRUE	0.9556	0.0444	0.00650283692218894	21.5932765624023
rs79108030	T	A	T	A	0.3721	0.00241936	0.03082	0.02797	FALSE	TRUE	FALSE	ukb-b-14486	13	84577240	0.00183842	462933	0.19	Non-cancer illness code, self-reported: osteoarthritis || id:ukb-b-14486	Non-cancer illness code, self-reported: osteoarthritis	Non-cancer illness code, self-reported: osteoarthritis || ||	TRUE	igd	13	1.77828e-06	0.0779	84577240	3301	prot-a-1860	Myc-associated zinc finger protein || id:prot-a-1860	TRUE	reported	igd	3	FALSE	0.96918	0.03082	0.00686447640962871	22.8024344487205
rs79841923	A	C	A	C	-0.3834	0.00128443	0.02488	0.02228	FALSE	FALSE	FALSE	ukb-b-14486	10	22990387	0.00192949	462933	0.51	Non-cancer illness code, self-reported: osteoarthritis || id:ukb-b-14486	Non-cancer illness code, self-reported: osteoarthritis	Non-cancer illness code, self-reported: osteoarthritis || ||	TRUE	igd	10	1e-06	0.0784	22990387	3301	prot-a-1860	Myc-associated zinc finger protein || id:prot-a-1860	TRUE	reported	igd	3	TRUE	0.97512	0.02488	0.0071926931351194	23.9006043657053
rs9493381	G	T	G	T	-0.1364	0.000671605	0.3228	0.326819	FALSE	FALSE	FALSE	ukb-b-14486	6	132888831	0.000613044	462933	0.27	Non-cancer illness code, self-reported: osteoarthritis || id:ukb-b-14486	Non-cancer illness code, self-reported: osteoarthritis	Non-cancer illness code, self-reported: osteoarthritis || ||	TRUE	igd	6	3.89045e-07	0.0269	132888831	3301	prot-a-1860	Myc-associated zinc finger protein || id:prot-a-1860	TRUE	reported	igd	3	TRUE	0.6772	0.3228	0.00772874655865967	25.6957306871387
rs9894391	G	A	G	A	-0.2018	-0.000647494	0.89986	0.908857	FALSE	FALSE	FALSE	ukb-b-14486	17	1406686	0.00101031	462933	0.52	Non-cancer illness code, self-reported: osteoarthritis || id:ukb-b-14486	Non-cancer illness code, self-reported: osteoarthritis	Non-cancer illness code, self-reported: osteoarthritis || ||	TRUE	igd	17	3.16228e-06	0.0433	1406686	3301	prot-a-1860	Myc-associated zinc finger protein || id:prot-a-1860	TRUE	reported	igd	3	TRUE	0.10014	0.10014	0.00653691355253494	21.707175741102
rs10842235	T	G	T	G	-0.4045	-0.00206703	0.02569	0.022373	FALSE	FALSE	FALSE	ukb-b-14486	12	24018823	0.00198266	462933	0.3	Non-cancer illness code, self-reported: osteoarthritis || id:ukb-b-14486	Non-cancer illness code, self-reported: osteoarthritis	Non-cancer illness code, self-reported: osteoarthritis || ||	TRUE	igd	12	1.62181e-06	0.0844	24018823	3301	prot-a-1916	Matrix metalloproteinase-16 || id:prot-a-1916	TRUE	reported	igd	3	TRUE	0.97431	0.02569	0.00691027171301013	22.9556159245989
rs11125163	C	T	C	T	-0.1168	-8.4048e-05	0.44255	0.451875	FALSE	FALSE	FALSE	ukb-b-14486	2	23898966	0.000576024	462933	0.88	Non-cancer illness code, self-reported: osteoarthritis || id:ukb-b-14486	Non-cancer illness code, self-reported: osteoarthritis	Non-cancer illness code, self-reported: osteoarthritis || ||	TRUE	igd	2	2.18776e-06	0.0247	23898966	3301	prot-a-1916	Matrix metalloproteinase-16 || id:prot-a-1916	TRUE	reported	igd	3	TRUE	0.55745	0.44255	0.00672843802029714	22.3474806675416
rs113518362	G	A	G	A	-0.2498	0.00169151	0.05496	0.055242	FALSE	FALSE	FALSE	ukb-b-14486	3	178978103	0.00125948	462933	0.18	Non-cancer illness code, self-reported: osteoarthritis || id:ukb-b-14486	Non-cancer illness code, self-reported: osteoarthritis	Non-cancer illness code, self-reported: osteoarthritis || ||	TRUE	igd	3	4.57088e-06	0.0545	178978103	3301	prot-a-1916	Matrix metalloproteinase-16 || id:prot-a-1916	TRUE	reported	igd	3	TRUE	0.94504	0.05496	0.00632398955995529	20.9956176249575
rs145318622	A	C	A	C	0.1783	0.00112555	0.15835	0.152806	FALSE	FALSE	FALSE	ukb-b-14486	3	66169323	0.000826378	462933	0.17	Non-cancer illness code, self-reported: osteoarthritis || id:ukb-b-14486	Non-cancer illness code, self-reported: osteoarthritis	Non-cancer illness code, self-reported: osteoarthritis || ||	TRUE	igd	3	8.70964e-07	0.0363	66169323	3301	prot-a-1916	Matrix metalloproteinase-16 || id:prot-a-1916	TRUE	reported	igd	3	TRUE	0.84165	0.15835	0.00725573311141652	24.1116109484917
rs150059113	C	G	C	G	-0.2014	-0.00204041	0.08752	0.084053	FALSE	TRUE	FALSE	ukb-b-14486	22	38204763	0.00103369	462933	0.0479999	Non-cancer illness code, self-reported: osteoarthritis || id:ukb-b-14486	Non-cancer illness code, self-reported: osteoarthritis	Non-cancer illness code, self-reported: osteoarthritis || ||	TRUE	igd	22	4.16869e-06	0.0437	38204763	3301	prot-a-1916	Matrix metalloproteinase-16 || id:prot-a-1916	TRUE	reported	igd	3	FALSE	0.91248	0.08752	0.00639329943981815	21.2272067409257
rs3851539	A	G	A	G	-0.1467	-0.000149446	0.58982	0.595805	FALSE	FALSE	FALSE	ukb-b-14486	8	89322905	0.00058639	462933	0.8	Non-cancer illness code, self-reported: osteoarthritis || id:ukb-b-14486	Non-cancer illness code, self-reported: osteoarthritis	Non-cancer illness code, self-reported: osteoarthritis || ||	TRUE	igd	8	7.76247e-09	0.0254	89322905	3301	prot-a-1916	Matrix metalloproteinase-16 || id:prot-a-1916	TRUE	reported	igd	3	TRUE	0.41018	0.41018	0.0100041602476541	33.3372357052197
rs4969260	G	T	G	T	0.1158	-0.000560165	0.42199	0.420641	FALSE	FALSE	FALSE	ukb-b-14486	17	79125165	0.000578996	462933	0.33	Non-cancer illness code, self-reported: osteoarthritis || id:ukb-b-14486	Non-cancer illness code, self-reported: osteoarthritis	Non-cancer illness code, self-reported: osteoarthritis || ||	TRUE	igd	17	4.57088e-06	0.0253	79125165	3301	prot-a-1916	Matrix metalloproteinase-16 || id:prot-a-1916	TRUE	reported	igd	3	TRUE	0.57801	0.42199	0.00630642209513968	20.9369235692673
rs572021	A	T	A	T	0.1182	0.000481636	0.34343	0.342988	FALSE	TRUE	FALSE	ukb-b-14486	7	28287940	0.000604304	462933	0.43	Non-cancer illness code, self-reported: osteoarthritis || id:ukb-b-14486	Non-cancer illness code, self-reported: osteoarthritis	Non-cancer illness code, self-reported: osteoarthritis || ||	TRUE	igd	7	3.98107e-06	0.0256	28287940	3301	prot-a-1916	Matrix metalloproteinase-16 || id:prot-a-1916	TRUE	reported	igd	3	FALSE	0.65657	0.34343	0.00641673003983898	21.3055040694049
rs6960019	C	T	C	T	0.1339	-0.00057224	0.25804	0.263016	FALSE	FALSE	FALSE	ukb-b-14486	7	70728217	0.000652242	462933	0.38	Non-cancer illness code, self-reported: osteoarthritis || id:ukb-b-14486	Non-cancer illness code, self-reported: osteoarthritis	Non-cancer illness code, self-reported: osteoarthritis || ||	TRUE	igd	7	1.94984e-06	0.0281	70728217	3301	prot-a-1916	Matrix metalloproteinase-16 || id:prot-a-1916	TRUE	reported	igd	3	TRUE	0.74196	0.25804	0.00683165394633875	22.6926547332327
rs6963992	G	C	G	C	-0.138	-0.000234316	0.75789	0.76627	FALSE	TRUE	FALSE	ukb-b-14486	7	135509268	0.000679826	462933	0.73	Non-cancer illness code, self-reported: osteoarthritis || id:ukb-b-14486	Non-cancer illness code, self-reported: osteoarthritis	Non-cancer illness code, self-reported: osteoarthritis || ||	TRUE	igd	7	1.99526e-06	0.029	135509268	3301	prot-a-1916	Matrix metalloproteinase-16 || id:prot-a-1916	TRUE	reported	igd	3	FALSE	0.24211	0.24211	0.00681314474712765	22.6307511037804
rs73177590	T	C	T	C	-0.2996	-0.00193799	0.04382	0.038115	FALSE	FALSE	FALSE	ukb-b-14486	13	45428375	0.00156442	462933	0.22	Non-cancer illness code, self-reported: osteoarthritis || id:ukb-b-14486	Non-cancer illness code, self-reported: osteoarthritis	Non-cancer illness code, self-reported: osteoarthritis || ||	TRUE	igd	13	4.89779e-06	0.0656	45428375	3301	prot-a-1916	Matrix metalloproteinase-16 || id:prot-a-1916	TRUE	reported	igd	3	TRUE	0.95618	0.04382	0.00627906321065703	20.8455198688732
rs76310611	A	C	A	C	-0.2523	0.000672004	0.05857	0.064408	FALSE	FALSE	FALSE	ukb-b-14486	7	101965450	0.00116697	462933	0.56	Non-cancer illness code, self-reported: osteoarthritis || id:ukb-b-14486	Non-cancer illness code, self-reported: osteoarthritis	Non-cancer illness code, self-reported: osteoarthritis || ||	TRUE	igd	7	1.90546e-06	0.053	101965450	3301	prot-a-1916	Matrix metalloproteinase-16 || id:prot-a-1916	TRUE	reported	igd	3	TRUE	0.94143	0.05857	0.00681814158606672	22.6474626996857
rs78096699	A	G	A	G	0.3579	0.00124376	0.03243	0.032337	FALSE	FALSE	FALSE	ukb-b-14486	22	37051454	0.00162757	462933	0.44	Non-cancer illness code, self-reported: osteoarthritis || id:ukb-b-14486	Non-cancer illness code, self-reported: osteoarthritis	Non-cancer illness code, self-reported: osteoarthritis || ||	TRUE	igd	22	2.34423e-06	0.0758	37051454	3301	prot-a-1916	Matrix metalloproteinase-16 || id:prot-a-1916	TRUE	reported	igd	3	TRUE	0.96757	0.03243	0.00670835817028414	22.2803380918425
rs10877342	C	A	C	A	-0.1297	-0.000773879	0.33676	0.349061	FALSE	FALSE	FALSE	ukb-b-14486	12	60204776	0.000600918	462933	0.2	Non-cancer illness code, self-reported: osteoarthritis || id:ukb-b-14486	Non-cancer illness code, self-reported: osteoarthritis	Non-cancer illness code, self-reported: osteoarthritis || ||	TRUE	igd	12	1.14815e-06	0.0267	60204776	3301	prot-a-3261	Zinc finger protein 174 || id:prot-a-3261	TRUE	reported	igd	3	TRUE	0.66324	0.33676	0.00709771270322347	23.5827377049192
rs112789114	G	A	G	A	-0.2922	-0.00231005	0.04344	0.036719	FALSE	FALSE	FALSE	ukb-b-14486	4	106947726	0.00158326	462933	0.14	Non-cancer illness code, self-reported: osteoarthritis || id:ukb-b-14486	Non-cancer illness code, self-reported: osteoarthritis	Non-cancer illness code, self-reported: osteoarthritis || ||	TRUE	igd	4	4.7863e-06	0.0639	106947726	3301	prot-a-3261	Zinc finger protein 174 || id:prot-a-3261	TRUE	reported	igd	3	TRUE	0.95656	0.04344	0.00629463881530932	20.8975560189675
rs117599659	C	T	C	T	-0.378	-0.00466401	0.02341	0.020768	FALSE	FALSE	FALSE	ukb-b-14486	12	57436052	0.00201349	462933	0.021	Non-cancer illness code, self-reported: osteoarthritis || id:ukb-b-14486	Non-cancer illness code, self-reported: osteoarthritis	Non-cancer illness code, self-reported: osteoarthritis || ||	TRUE	igd	12	3.38844e-06	0.0814	57436052	3301	prot-a-3261	Zinc finger protein 174 || id:prot-a-3261	TRUE	reported	igd	3	TRUE	0.97659	0.02341	0.00649024960232482	21.551206145183
rs117789946	C	T	C	T	-0.3336	-0.000598169	0.032	0.029168	FALSE	FALSE	FALSE	ukb-b-14486	6	113482331	0.00174103	462933	0.73	Non-cancer illness code, self-reported: osteoarthritis || id:ukb-b-14486	Non-cancer illness code, self-reported: osteoarthritis	Non-cancer illness code, self-reported: osteoarthritis || ||	TRUE	igd	6	4.2658e-06	0.0726	113482331	3301	prot-a-3261	Zinc finger protein 174 || id:prot-a-3261	TRUE	reported	igd	3	TRUE	0.968	0.032	0.00635571271222931	21.1016120214175
rs12532005	T	C	T	C	0.145	0.000331275	0.18535	0.180145	FALSE	FALSE	FALSE	ukb-b-14486	7	24008462	0.00074517	462933	0.66	Non-cancer illness code, self-reported: osteoarthritis || id:ukb-b-14486	Non-cancer illness code, self-reported: osteoarthritis	Non-cancer illness code, self-reported: osteoarthritis || ||	TRUE	igd	7	3.89045e-06	0.0314	24008462	3301	prot-a-3261	Zinc finger protein 174 || id:prot-a-3261	TRUE	reported	igd	3	TRUE	0.81465	0.18535	0.00641851666684699	21.3114745384483
rs150926322	T	G	T	G	0.5303	0.000902431	0.0113	0.011637	FALSE	FALSE	FALSE	ukb-b-14486	7	70255639	0.00266903	462933	0.74	Non-cancer illness code, self-reported: osteoarthritis || id:ukb-b-14486	Non-cancer illness code, self-reported: osteoarthritis	Non-cancer illness code, self-reported: osteoarthritis || ||	TRUE	igd	7	3.80189e-06	0.1147	70255639	3301	prot-a-3261	Zinc finger protein 174 || id:prot-a-3261	TRUE	reported	igd	3	TRUE	0.9887	0.0113	0.00643380215793313	21.362555776475
rs1625376	C	T	C	T	-0.1899	0.000322636	0.11159	0.111142	FALSE	FALSE	FALSE	ukb-b-14486	11	131071245	0.000911006	462933	0.719999	Non-cancer illness code, self-reported: osteoarthritis || id:ukb-b-14486	Non-cancer illness code, self-reported: osteoarthritis	Non-cancer illness code, self-reported: osteoarthritis || ||	TRUE	igd	11	3.16228e-06	0.0407	131071245	3301	prot-a-3261	Zinc finger protein 174 || id:prot-a-3261	TRUE	reported	igd	3	TRUE	0.88841	0.11159	0.0065518027308739	21.7569444169998
rs187984959	C	T	C	T	0.2626	-0.00272009	0.05462	0.043588	FALSE	FALSE	FALSE	ukb-b-14486	16	68940698	0.00151927	462933	0.0729995	Non-cancer illness code, self-reported: osteoarthritis || id:ukb-b-14486	Non-cancer illness code, self-reported: osteoarthritis	Non-cancer illness code, self-reported: osteoarthritis || ||	TRUE	igd	16	2.39883e-06	0.0557	68940698	3301	prot-a-3261	Zinc finger protein 174 || id:prot-a-3261	TRUE	reported	igd	3	TRUE	0.94538	0.05462	0.00668835101516295	22.2134412916358
rs2039526	A	T	A	T	-0.1277	0.00121493	0.66546	0.654879	FALSE	TRUE	FALSE	ukb-b-14486	10	36944214	0.000606334	462933	0.0449997	Non-cancer illness code, self-reported: osteoarthritis || id:ukb-b-14486	Non-cancer illness code, self-reported: osteoarthritis	Non-cancer illness code, self-reported: osteoarthritis || ||	TRUE	igd	10	3.16228e-06	0.0274	36944214	3301	prot-a-3261	Zinc finger protein 174 || id:prot-a-3261	TRUE	reported	igd	3	FALSE	0.33454	0.33454	0.00653712496407942	21.707882396429
rs2774285	G	A	G	A	-0.1312	-0.000357063	0.75658	0.762661	FALSE	FALSE	FALSE	ukb-b-14486	1	114641685	0.000672562	462933	0.6	Non-cancer illness code, self-reported: osteoarthritis || id:ukb-b-14486	Non-cancer illness code, self-reported: osteoarthritis	Non-cancer illness code, self-reported: osteoarthritis || ||	TRUE	igd	1	3.71535e-06	0.0284	114641685	3301	prot-a-3261	Zinc finger protein 174 || id:prot-a-3261	TRUE	reported	igd	3	TRUE	0.24342	0.24342	0.00642372114754514	21.3288667581992
rs485338	G	A	G	A	-0.1167	0.000735475	0.40723	0.41294	FALSE	FALSE	FALSE	ukb-b-14486	1	165875943	0.000582083	462933	0.21	Non-cancer illness code, self-reported: osteoarthritis || id:ukb-b-14486	Non-cancer illness code, self-reported: osteoarthritis	Non-cancer illness code, self-reported: osteoarthritis || ||	TRUE	igd	1	3.80189e-06	0.0253	165875943	3301	prot-a-3261	Zinc finger protein 174 || id:prot-a-3261	TRUE	reported	igd	3	TRUE	0.59277	0.40723	0.00640420009070253	21.263632657421
rs4898809	G	T	G	T	0.1328	-0.000285482	0.72884	0.742675	FALSE	FALSE	FALSE	ukb-b-14486	14	54181236	0.000659977	462933	0.67	Non-cancer illness code, self-reported: osteoarthritis || id:ukb-b-14486	Non-cancer illness code, self-reported: osteoarthritis	Non-cancer illness code, self-reported: osteoarthritis || ||	TRUE	igd	14	3.63078e-06	0.0287	54181236	3301	prot-a-3261	Zinc finger protein 174 || id:prot-a-3261	TRUE	reported	igd	3	TRUE	0.27116	0.27116	0.00644434867643896	21.3978011752546
rs6447264	T	G	T	G	-0.1475	-0.000495802	0.8161	0.82049	FALSE	FALSE	FALSE	ukb-b-14486	4	43380133	0.000746031	462933	0.51	Non-cancer illness code, self-reported: osteoarthritis || id:ukb-b-14486	Non-cancer illness code, self-reported: osteoarthritis	Non-cancer illness code, self-reported: osteoarthritis || ||	TRUE	igd	4	3.31131e-06	0.0317	43380133	3301	prot-a-3261	Zinc finger protein 174 || id:prot-a-3261	TRUE	reported	igd	3	TRUE	0.1839	0.1839	0.0065159969210681	21.6372621763249
rs7558740	A	T	A	T	0.1805	0.000231165	0.85488	0.860287	FALSE	TRUE	FALSE	ukb-b-14486	2	192757528	0.000836255	462933	0.780001	Non-cancer illness code, self-reported: osteoarthritis || id:ukb-b-14486	Non-cancer illness code, self-reported: osteoarthritis	Non-cancer illness code, self-reported: osteoarthritis || ||	TRUE	igd	2	4.67735e-07	0.0358	192757528	3301	prot-a-3261	Zinc finger protein 174 || id:prot-a-3261	TRUE	reported	igd	3	FALSE	0.14512	0.14512	0.00764207293282769	25.4053481286818
rs10878682	C	T	C	T	0.1566	0.000740301	0.82787	0.829627	FALSE	FALSE	FALSE	ukb-b-14486	12	68274298	0.000763747	462933	0.33	Non-cancer illness code, self-reported: osteoarthritis || id:ukb-b-14486	Non-cancer illness code, self-reported: osteoarthritis	Non-cancer illness code, self-reported: osteoarthritis || ||	TRUE	igd	12	2.23872e-06	0.0331	68274298	3301	prot-a-2290	Calcium-dependent phospholipase A2 || id:prot-a-2290	TRUE	reported	igd	3	TRUE	0.17213	0.17213	0.00673514688701894	22.3699142385219
rs140828888	A	G	A	G	0.4101	-0.00222896	0.02015	0.018574	FALSE	FALSE	FALSE	ukb-b-14486	5	126169938	0.00213268	462933	0.3	Non-cancer illness code, self-reported: osteoarthritis || id:ukb-b-14486	Non-cancer illness code, self-reported: osteoarthritis	Non-cancer illness code, self-reported: osteoarthritis || ||	TRUE	igd	5	3.23594e-06	0.0881	126169938	3301	prot-a-2290	Calcium-dependent phospholipase A2 || id:prot-a-2290	TRUE	reported	igd	3	TRUE	0.97985	0.02015	0.00652139813404207	21.6553153774997
rs17829192	C	T	C	T	-0.1845	0.00031894	0.11587	0.101589	FALSE	FALSE	FALSE	ukb-b-14486	14	69053079	0.000963032	462933	0.74	Non-cancer illness code, self-reported: osteoarthritis || id:ukb-b-14486	Non-cancer illness code, self-reported: osteoarthritis	Non-cancer illness code, self-reported: osteoarthritis || ||	TRUE	igd	14	2.63027e-06	0.0393	69053079	3301	prot-a-2290	Calcium-dependent phospholipase A2 || id:prot-a-2290	TRUE	reported	igd	3	TRUE	0.88413	0.11587	0.00663242117909499	22.0264461376983
rs2163550	G	C	G	C	0.3858	-0.000884807	0.97042	0.968678	FALSE	TRUE	FALSE	ukb-b-14486	2	38963150	0.00165275	462933	0.59	Non-cancer illness code, self-reported: osteoarthritis || id:ukb-b-14486	Non-cancer illness code, self-reported: osteoarthritis	Non-cancer illness code, self-reported: osteoarthritis || ||	TRUE	igd	2	2.34423e-07	0.0746	38963150	3301	prot-a-2290	Calcium-dependent phospholipase A2 || id:prot-a-2290	TRUE	reported	igd	3	FALSE	0.0295800000000001	0.0295800000000001	0.00803705089315145	26.7290536611067
rs348370	C	T	C	T	0.1313	0.000604201	0.56356	0.56218	FALSE	FALSE	FALSE	ukb-b-14486	19	6457367	0.00058267	462933	0.3	Non-cancer illness code, self-reported: osteoarthritis || id:ukb-b-14486	Non-cancer illness code, self-reported: osteoarthritis	Non-cancer illness code, self-reported: osteoarthritis || ||	TRUE	igd	19	3.80189e-07	0.0258	6457367	3301	prot-a-2290	Calcium-dependent phospholipase A2 || id:prot-a-2290	TRUE	reported	igd	3	TRUE	0.43644	0.43644	0.00778485215105542	25.8837282438281
rs62143206	T	G	T	G	-0.1451	-0.000119171	0.2131	0.210609	FALSE	FALSE	FALSE	ukb-b-14486	19	54326212	0.000703245	462933	0.87	Non-cancer illness code, self-reported: osteoarthritis || id:ukb-b-14486	Non-cancer illness code, self-reported: osteoarthritis	Non-cancer illness code, self-reported: osteoarthritis || ||	TRUE	igd	19	1.28825e-06	0.03	54326212	3301	prot-a-2290	Calcium-dependent phospholipase A2 || id:prot-a-2290	TRUE	reported	igd	3	TRUE	0.7869	0.2131	0.00703687621187734	23.3791709549295
rs77092512	A	T	A	T	-0.3593	8.41165e-05	0.03094	0.027841	FALSE	TRUE	FALSE	ukb-b-14486	1	176693657	0.00173807	462933	0.96	Non-cancer illness code, self-reported: osteoarthritis || id:ukb-b-14486	Non-cancer illness code, self-reported: osteoarthritis	Non-cancer illness code, self-reported: osteoarthritis || ||	TRUE	igd	1	2.18776e-06	0.0759	176693657	3301	prot-a-2290	Calcium-dependent phospholipase A2 || id:prot-a-2290	TRUE	reported	igd	3	FALSE	0.96906	0.03094	0.00674290489618875	22.3958563821804
rs77516672	T	C	T	C	0.5265	0.00210434	0.01674	0.01412	FALSE	FALSE	FALSE	ukb-b-14486	10	71089611	0.00251625	462933	0.4	Non-cancer illness code, self-reported: osteoarthritis || id:ukb-b-14486	Non-cancer illness code, self-reported: osteoarthritis	Non-cancer illness code, self-reported: osteoarthritis || ||	TRUE	igd	10	1.02329e-06	0.1077	71089611	3301	prot-a-2290	Calcium-dependent phospholipase A2 || id:prot-a-2290	TRUE	reported	igd	3	TRUE	0.98326	0.01674	0.00718765114801749	23.8837290498337
rs7771538	A	T	A	T	-0.4839	0.00308702	0.01469	0.013848	FALSE	TRUE	FALSE	ukb-b-14486	6	4117638	0.00246537	462933	0.21	Non-cancer illness code, self-reported: osteoarthritis || id:ukb-b-14486	Non-cancer illness code, self-reported: osteoarthritis	Non-cancer illness code, self-reported: osteoarthritis || ||	TRUE	igd	6	3.54813e-06	0.1043	4117638	3301	prot-a-2290	Calcium-dependent phospholipase A2 || id:prot-a-2290	TRUE	reported	igd	3	FALSE	0.98531	0.01469	0.00647849866163466	21.5119321081043
rs8107836	G	C	G	C	0.1301	0.000602747	0.26823	0.260151	FALSE	TRUE	FALSE	ukb-b-14486	19	511994	0.000660406	462933	0.36	Non-cancer illness code, self-reported: osteoarthritis || id:ukb-b-14486	Non-cancer illness code, self-reported: osteoarthritis	Non-cancer illness code, self-reported: osteoarthritis || ||	TRUE	igd	19	4.57088e-06	0.0284	511994	3301	prot-a-2290	Calcium-dependent phospholipase A2 || id:prot-a-2290	TRUE	reported	igd	3	FALSE	0.73177	0.26823	0.00631713545642379	20.9727173672402
rs892996	C	T	C	T	0.1451	0.000127247	0.78984	0.779863	FALSE	FALSE	FALSE	ukb-b-14486	11	131678905	0.000692988	462933	0.85	Non-cancer illness code, self-reported: osteoarthritis || id:ukb-b-14486	Non-cancer illness code, self-reported: osteoarthritis	Non-cancer illness code, self-reported: osteoarthritis || ||	TRUE	igd	11	2.18776e-06	0.0306	131678905	3301	prot-a-2290	Calcium-dependent phospholipase A2 || id:prot-a-2290	TRUE	reported	igd	3	TRUE	0.21016	0.21016	0.00676547440141751	22.4713292531041
rs10881696	A	T	A	T	0.134	-0.00130352	0.25214	0.247371	FALSE	TRUE	FALSE	ukb-b-14486	10	91614005	0.000672065	462933	0.0519996	Non-cancer illness code, self-reported: osteoarthritis || id:ukb-b-14486	Non-cancer illness code, self-reported: osteoarthritis	Non-cancer illness code, self-reported: osteoarthritis || ||	TRUE	igd	10	4.2658e-06	0.0291	91614005	3301	prot-a-3275	Zinc finger protein 75D || id:prot-a-3275	TRUE	reported	igd	3	FALSE	0.74786	0.25214	0.00638259495786871	21.1914371257577
rs111772971	C	T	C	T	0.2166	-0.000847556	0.0797	0.082009	FALSE	FALSE	FALSE	ukb-b-14486	7	78629870	0.00104436	462933	0.42	Non-cancer illness code, self-reported: osteoarthritis || id:ukb-b-14486	Non-cancer illness code, self-reported: osteoarthritis	Non-cancer illness code, self-reported: osteoarthritis || ||	TRUE	igd	7	2.04174e-06	0.0456	78629870	3301	prot-a-3275	Zinc finger protein 75D || id:prot-a-3275	TRUE	reported	igd	3	TRUE	0.9203	0.0797	0.00678864922804972	22.5488299000303
rs112992337	G	A	G	A	0.1152	-0.000600795	0.43675	0.44272	FALSE	FALSE	FALSE	ukb-b-14486	3	159748367	0.000580488	462933	0.3	Non-cancer illness code, self-reported: osteoarthritis || id:ukb-b-14486	Non-cancer illness code, self-reported: osteoarthritis	Non-cancer illness code, self-reported: osteoarthritis || ||	TRUE	igd	3	3.38844e-06	0.0248	159748367	3301	prot-a-3275	Zinc finger protein 75D || id:prot-a-3275	TRUE	reported	igd	3	TRUE	0.56325	0.43675	0.00649421217746212	21.564450087808
rs1437590	T	C	T	C	-0.1402	0.000547882	0.75598	0.752682	FALSE	FALSE	FALSE	ukb-b-14486	15	96656097	0.00066623	462933	0.41	Non-cancer illness code, self-reported: osteoarthritis || id:ukb-b-14486	Non-cancer illness code, self-reported: osteoarthritis	Non-cancer illness code, self-reported: osteoarthritis || ||	TRUE	igd	15	1.65959e-06	0.0293	96656097	3301	prot-a-3275	Zinc finger protein 75D || id:prot-a-3275	TRUE	reported	igd	3	TRUE	0.24402	0.24402	0.00688832059269378	22.8821894923831
rs77381127	C	T	C	T	-0.3411	0.00140986	0.03217	0.030108	FALSE	FALSE	FALSE	ukb-b-14486	14	20637324	0.00169075	462933	0.4	Non-cancer illness code, self-reported: osteoarthritis || id:ukb-b-14486	Non-cancer illness code, self-reported: osteoarthritis	Non-cancer illness code, self-reported: osteoarthritis || ||	TRUE	igd	14	3.0903e-06	0.0732	20637324	3301	prot-a-3275	Zinc finger protein 75D || id:prot-a-3275	TRUE	reported	igd	3	TRUE	0.96783	0.03217	0.00653504083904495	21.7009161009739
rs79983139	T	C	T	C	-0.3488	0.00270456	0.02871	0.028255	FALSE	FALSE	FALSE	ukb-b-14486	6	63733237	0.00173799	462933	0.12	Non-cancer illness code, self-reported: osteoarthritis || id:ukb-b-14486	Non-cancer illness code, self-reported: osteoarthritis	Non-cancer illness code, self-reported: osteoarthritis || ||	TRUE	igd	6	4.36516e-06	0.0759	63733237	3301	prot-a-3275	Zinc finger protein 75D || id:prot-a-3275	TRUE	reported	igd	3	TRUE	0.97129	0.02871	0.00635702970492845	21.1060125452618
rs80221064	A	G	A	G	-0.262	-0.00105755	0.05219	0.050503	FALSE	FALSE	FALSE	ukb-b-14486	10	130670468	0.0013069	462933	0.42	Non-cancer illness code, self-reported: osteoarthritis || id:ukb-b-14486	Non-cancer illness code, self-reported: osteoarthritis	Non-cancer illness code, self-reported: osteoarthritis || ||	TRUE	igd	10	3.23594e-06	0.0563	130670468	3301	prot-a-3275	Zinc finger protein 75D || id:prot-a-3275	TRUE	reported	igd	3	TRUE	0.94781	0.05219	0.00651778999607141	21.6432553905062
rs10931925	A	G	A	G	0.1374	0.00107716	0.29945	0.279389	FALSE	FALSE	FALSE	ukb-b-14486	2	201706385	0.00064768	462933	0.0959997	Non-cancer illness code, self-reported: osteoarthritis || id:ukb-b-14486	Non-cancer illness code, self-reported: osteoarthritis	Non-cancer illness code, self-reported: osteoarthritis || ||	TRUE	igd	2	5.37032e-07	0.0274	201706385	3301	prot-a-3265	Zinc finger protein 23 || id:prot-a-3265	TRUE	reported	igd	3	TRUE	0.70055	0.29945	0.00756016032308865	25.130963015339
rs114296025	A	G	A	G	-0.5389	0.00105583	0.01615	0.013728	FALSE	FALSE	FALSE	ukb-b-14486	4	17336693	0.00263894	462933	0.69	Non-cancer illness code, self-reported: osteoarthritis || id:ukb-b-14486	Non-cancer illness code, self-reported: osteoarthritis	Non-cancer illness code, self-reported: osteoarthritis || ||	TRUE	igd	4	5.88844e-07	0.1079	17336693	3301	prot-a-3265	Zinc finger protein 23 || id:prot-a-3265	TRUE	reported	igd	3	TRUE	0.98385	0.01615	0.00749995210346606	24.9293106249944
rs115327222	T	C	T	C	-0.4206	0.000729003	0.02187	0.021632	FALSE	FALSE	FALSE	ukb-b-14486	15	26101917	0.00207685	462933	0.73	Non-cancer illness code, self-reported: osteoarthritis || id:ukb-b-14486	Non-cancer illness code, self-reported: osteoarthritis	Non-cancer illness code, self-reported: osteoarthritis || ||	TRUE	igd	15	3.31131e-06	0.0905	26101917	3301	prot-a-3265	Zinc finger protein 23 || id:prot-a-3265	TRUE	reported	igd	3	TRUE	0.97813	0.02187	0.00650074900213913	21.5862980636542
rs116994007	T	G	T	G	0.3297	0.00120123	0.03525	0.028088	FALSE	FALSE	FALSE	ukb-b-14486	7	156038455	0.00177474	462933	0.5	Non-cancer illness code, self-reported: osteoarthritis || id:ukb-b-14486	Non-cancer illness code, self-reported: osteoarthritis	Non-cancer illness code, self-reported: osteoarthritis || ||	TRUE	igd	7	3.71535e-06	0.0713	156038455	3301	prot-a-3265	Zinc finger protein 23 || id:prot-a-3265	TRUE	reported	igd	3	TRUE	0.96475	0.03525	0.00643589872967144	21.3695622477098
rs12194754	A	G	A	G	0.2384	0.00151728	0.07142	0.069067	FALSE	FALSE	FALSE	ukb-b-14486	6	74954686	0.00114113	462933	0.18	Non-cancer illness code, self-reported: osteoarthritis || id:ukb-b-14486	Non-cancer illness code, self-reported: osteoarthritis	Non-cancer illness code, self-reported: osteoarthritis || ||	TRUE	igd	6	1.12202e-06	0.049	74954686	3301	prot-a-3265	Zinc finger protein 23 || id:prot-a-3265	TRUE	reported	igd	3	TRUE	0.92858	0.07142	0.00711986305263637	23.6568618271116
rs12324401	G	T	G	T	-0.1863	-0.000767451	0.10272	0.104519	FALSE	FALSE	FALSE	ukb-b-14486	15	99132649	0.000934359	462933	0.41	Non-cancer illness code, self-reported: osteoarthritis || id:ukb-b-14486	Non-cancer illness code, self-reported: osteoarthritis	Non-cancer illness code, self-reported: osteoarthritis || ||	TRUE	igd	15	3.46737e-06	0.0402	99132649	3301	prot-a-3265	Zinc finger protein 23 || id:prot-a-3265	TRUE	reported	igd	3	TRUE	0.89728	0.10272	0.00646415290038718	21.463986911626
rs184867517	A	T	A	T	-0.6662	-0.00265424	0.00936	0.010016	FALSE	TRUE	FALSE	ukb-b-14486	2	185847013	0.00304178	462933	0.38	Non-cancer illness code, self-reported: osteoarthritis || id:ukb-b-14486	Non-cancer illness code, self-reported: osteoarthritis	Non-cancer illness code, self-reported: osteoarthritis || ||	TRUE	igd	2	1.1749e-06	0.1371	185847013	3301	prot-a-3265	Zinc finger protein 23 || id:prot-a-3265	TRUE	reported	igd	3	FALSE	0.99064	0.00936	0.0071022076838054	23.5977794796149
rs2257171	G	A	G	A	0.1319	-0.000500738	0.25642	0.248293	FALSE	FALSE	FALSE	ukb-b-14486	11	35154115	0.000660938	462933	0.450001	Non-cancer illness code, self-reported: osteoarthritis || id:ukb-b-14486	Non-cancer illness code, self-reported: osteoarthritis	Non-cancer illness code, self-reported: osteoarthritis || ||	TRUE	igd	11	4.2658e-06	0.0287	35154115	3301	prot-a-3265	Zinc finger protein 23 || id:prot-a-3265	TRUE	reported	igd	3	TRUE	0.74358	0.25642	0.00635785002497626	21.1087535215006
rs28615198	C	T	C	T	-0.2304	0.000162895	0.06917	0.066545	FALSE	FALSE	FALSE	ukb-b-14486	2	180545025	0.00115201	462933	0.89	Non-cancer illness code, self-reported: osteoarthritis || id:ukb-b-14486	Non-cancer illness code, self-reported: osteoarthritis	Non-cancer illness code, self-reported: osteoarthritis || ||	TRUE	igd	2	2.81838e-06	0.0492	180545025	3301	prot-a-3265	Zinc finger protein 23 || id:prot-a-3265	TRUE	reported	igd	3	TRUE	0.93083	0.06917	0.00659953865529745	21.9165169244587
rs6005437	T	C	T	C	-0.2444	-0.00132672	0.07653	0.070453	FALSE	FALSE	FALSE	ukb-b-14486	22	27837974	0.00112783	462933	0.24	Non-cancer illness code, self-reported: osteoarthritis || id:ukb-b-14486	Non-cancer illness code, self-reported: osteoarthritis	Non-cancer illness code, self-reported: osteoarthritis || ||	TRUE	igd	22	6.45654e-07	0.0491	27837974	3301	prot-a-3265	Zinc finger protein 23 || id:prot-a-3265	TRUE	reported	igd	3	TRUE	0.92347	0.07653	0.00744983000150651	24.7614578263659
rs927316	C	T	C	T	0.1339	0.000237395	0.34251	0.33261	FALSE	FALSE	FALSE	ukb-b-14486	9	4172899	0.000613066	462933	0.7	Non-cancer illness code, self-reported: osteoarthritis || id:ukb-b-14486	Non-cancer illness code, self-reported: osteoarthritis	Non-cancer illness code, self-reported: osteoarthritis || ||	TRUE	igd	9	3.23594e-07	0.0262	4172899	3301	prot-a-3265	Zinc finger protein 23 || id:prot-a-3265	TRUE	reported	igd	3	TRUE	0.65749	0.34251	0.00785037171484083	26.1032968706776
rs10940215	T	C	T	C	0.1156	0.00123421	0.42655	0.440494	FALSE	FALSE	FALSE	ukb-b-14486	5	68604365	0.00057817	462933	0.0329997	Non-cancer illness code, self-reported: osteoarthritis || id:ukb-b-14486	Non-cancer illness code, self-reported: osteoarthritis	Non-cancer illness code, self-reported: osteoarthritis || ||	TRUE	igd	5	3.54813e-06	0.0249	68604365	3301	prot-a-350	Calcium/calmodulin-dependent protein kinase kinase 1 || id:prot-a-350	TRUE	reported	igd	3	TRUE	0.57345	0.42655	0.00648701641142784	21.5404000700637
rs12373307	G	C	G	C	0.1416	-0.000340585	0.26231	0.24824	FALSE	TRUE	FALSE	ukb-b-14486	18	56714874	0.000668462	462933	0.61	Non-cancer illness code, self-reported: osteoarthritis || id:ukb-b-14486	Non-cancer illness code, self-reported: osteoarthritis	Non-cancer illness code, self-reported: osteoarthritis || ||	TRUE	igd	18	9.33254e-07	0.0289	56714874	3301	prot-a-350	Calcium/calmodulin-dependent protein kinase kinase 1 || id:prot-a-350	TRUE	reported	igd	3	FALSE	0.73769	0.26231	0.00722001846566275	23.9920640637914
rs146735907	A	G	A	G	-0.5245	0.00214785	0.01647	0.016022	FALSE	FALSE	FALSE	ukb-b-14486	17	67840627	0.00237529	462933	0.37	Non-cancer illness code, self-reported: osteoarthritis || id:ukb-b-14486	Non-cancer illness code, self-reported: osteoarthritis	Non-cancer illness code, self-reported: osteoarthritis || ||	TRUE	igd	17	8.51138e-07	0.1065	67840627	3301	prot-a-350	Calcium/calmodulin-dependent protein kinase kinase 1 || id:prot-a-350	TRUE	reported	igd	3	TRUE	0.98353	0.01647	0.00729401889006	24.2397736854605
rs147397954	T	C	T	C	-0.4041	-0.00388089	0.02222	0.019527	FALSE	FALSE	FALSE	ukb-b-14486	11	25812927	0.00213566	462933	0.0690001	Non-cancer illness code, self-reported: osteoarthritis || id:ukb-b-14486	Non-cancer illness code, self-reported: osteoarthritis	Non-cancer illness code, self-reported: osteoarthritis || ||	TRUE	igd	11	4.57088e-06	0.0881	25812927	3301	prot-a-350	Calcium/calmodulin-dependent protein kinase kinase 1 || id:prot-a-350	TRUE	reported	igd	3	TRUE	0.97778	0.02222	0.00633317009517388	21.026291222763
rs150551010	A	G	A	G	-0.4648	0.00102376	0.01966	0.014731	FALSE	FALSE	FALSE	ukb-b-14486	4	23392554	0.00247556	462933	0.68	Non-cancer illness code, self-reported: osteoarthritis || id:ukb-b-14486	Non-cancer illness code, self-reported: osteoarthritis	Non-cancer illness code, self-reported: osteoarthritis || ||	TRUE	igd	4	7.58578e-07	0.094	23392554	3301	prot-a-350	Calcium/calmodulin-dependent protein kinase kinase 1 || id:prot-a-350	TRUE	reported	igd	3	TRUE	0.98034	0.01966	0.00735234921111488	24.4350551055972
rs4589808	T	C	T	C	0.1198	2.92364e-05	0.51872	0.515603	FALSE	FALSE	FALSE	ukb-b-14486	2	49071000	0.000573582	462933	0.96	Non-cancer illness code, self-reported: osteoarthritis || id:ukb-b-14486	Non-cancer illness code, self-reported: osteoarthritis	Non-cancer illness code, self-reported: osteoarthritis || ||	TRUE	igd	2	1.65959e-06	0.025	49071000	3301	prot-a-350	Calcium/calmodulin-dependent protein kinase kinase 1 || id:prot-a-350	TRUE	reported	igd	3	TRUE	0.48128	0.48128	0.00690839885287011	22.9493510863375
rs10966557	C	G	C	G	0.2376	-0.00035666	0.06842	0.063036	FALSE	TRUE	FALSE	ukb-b-14486	9	2500037	0.00118392	462933	0.760001	Non-cancer illness code, self-reported: osteoarthritis || id:ukb-b-14486	Non-cancer illness code, self-reported: osteoarthritis	Non-cancer illness code, self-reported: osteoarthritis || ||	TRUE	igd	9	2.95121e-06	0.0508	2500037	3301	prot-a-3266	Zinc finger protein 264 || id:prot-a-3266	TRUE	reported	igd	3	FALSE	0.93158	0.06842	0.00658341646505301	21.8626216616262
rs115747083	G	A	G	A	0.2778	-0.0012388	0.05672	0.049156	FALSE	FALSE	FALSE	ukb-b-14486	1	213050235	0.00137675	462933	0.37	Non-cancer illness code, self-reported: osteoarthritis || id:ukb-b-14486	Non-cancer illness code, self-reported: osteoarthritis	Non-cancer illness code, self-reported: osteoarthritis || ||	TRUE	igd	1	3.38844e-06	0.0598	213050235	3301	prot-a-3266	Zinc finger protein 264 || id:prot-a-3266	TRUE	reported	igd	3	TRUE	0.94328	0.05672	0.00649511132132005	21.5674552719437
rs117435495	T	C	T	C	0.5706	0.000324056	0.01018	0.011925	FALSE	FALSE	FALSE	ukb-b-14486	20	5503683	0.00262679	462933	0.9	Non-cancer illness code, self-reported: osteoarthritis || id:ukb-b-14486	Non-cancer illness code, self-reported: osteoarthritis	Non-cancer illness code, self-reported: osteoarthritis || ||	TRUE	igd	20	4.7863e-06	0.1248	5503683	3301	prot-a-3266	Zinc finger protein 264 || id:prot-a-3266	TRUE	reported	igd	3	TRUE	0.98982	0.01018	0.00629284819358962	20.8915736924238
rs12640290	C	T	C	T	-0.139	0.000732257	0.21483	0.214913	FALSE	FALSE	FALSE	ukb-b-14486	4	164579392	0.000697947	462933	0.29	Non-cancer illness code, self-reported: osteoarthritis || id:ukb-b-14486	Non-cancer illness code, self-reported: osteoarthritis	Non-cancer illness code, self-reported: osteoarthritis || ||	TRUE	igd	4	3.89045e-06	0.0301	164579392	3301	prot-a-3266	Zinc finger protein 264 || id:prot-a-3266	TRUE	reported	igd	3	TRUE	0.78517	0.21483	0.00641880890607228	21.3124511322705
rs62143206	T	G	T	G	-0.1957	-0.000119171	0.2131	0.210609	FALSE	FALSE	FALSE	ukb-b-14486	19	54326212	0.000703245	462933	0.87	Non-cancer illness code, self-reported: osteoarthritis || id:ukb-b-14486	Non-cancer illness code, self-reported: osteoarthritis	Non-cancer illness code, self-reported: osteoarthritis || ||	TRUE	igd	19	5.7544e-11	0.0299	54326212	3301	prot-a-3266	Zinc finger protein 264 || id:prot-a-3266	TRUE	reported	igd	3	TRUE	0.7869	0.2131	0.0128113211050083	42.813039927414
rs6894457	G	A	G	A	-0.4126	0.000510299	0.02464	0.022664	FALSE	FALSE	FALSE	ukb-b-14486	5	75377358	0.00193217	462933	0.79	Non-cancer illness code, self-reported: osteoarthritis || id:ukb-b-14486	Non-cancer illness code, self-reported: osteoarthritis	Non-cancer illness code, self-reported: osteoarthritis || ||	TRUE	igd	5	3.38844e-07	0.0809	75377358	3301	prot-a-3266	Zinc finger protein 264 || id:prot-a-3266	TRUE	reported	igd	3	TRUE	0.97536	0.02464	0.00781820642969617	25.9955012062415
rs77108117	C	T	C	T	-0.2092	0.00192271	0.08591	0.082446	FALSE	FALSE	FALSE	ukb-b-14486	5	133274567	0.00104017	462933	0.0649995	Non-cancer illness code, self-reported: osteoarthritis || id:ukb-b-14486	Non-cancer illness code, self-reported: osteoarthritis	Non-cancer illness code, self-reported: osteoarthritis || ||	TRUE	igd	5	2.69153e-06	0.0446	133274567	3301	prot-a-3266	Zinc finger protein 264 || id:prot-a-3266	TRUE	reported	igd	3	TRUE	0.91409	0.08591	0.00662099251165865	21.9882382568048
rs77583144	A	G	A	G	0.5832	0.00501225	0.01362	0.010555	FALSE	FALSE	FALSE	ukb-b-14486	16	22317589	0.00303856	462933	0.0990011	Non-cancer illness code, self-reported: osteoarthritis || id:ukb-b-14486	Non-cancer illness code, self-reported: osteoarthritis	Non-cancer illness code, self-reported: osteoarthritis || ||	TRUE	igd	16	2.5704e-06	0.124	22317589	3301	prot-a-3266	Zinc finger protein 264 || id:prot-a-3266	TRUE	reported	igd	3	TRUE	0.98638	0.01362	0.00665649473084021	22.1069307853295
rs7817872	A	C	A	C	0.1341	0.00026643	0.25835	0.260139	FALSE	FALSE	FALSE	ukb-b-14486	8	17188432	0.000655601	462933	0.68	Non-cancer illness code, self-reported: osteoarthritis || id:ukb-b-14486	Non-cancer illness code, self-reported: osteoarthritis	Non-cancer illness code, self-reported: osteoarthritis || ||	TRUE	igd	8	2.69153e-06	0.0286	17188432	3301	prot-a-3266	Zinc finger protein 264 || id:prot-a-3266	TRUE	reported	igd	3	TRUE	0.74165	0.25835	0.00661602465635923	21.9716301883959
rs10973580	C	T	C	T	-0.1552	0.000592337	0.16674	0.166316	FALSE	FALSE	FALSE	ukb-b-14486	9	37841248	0.000770532	462933	0.44	Non-cancer illness code, self-reported: osteoarthritis || id:ukb-b-14486	Non-cancer illness code, self-reported: osteoarthritis	Non-cancer illness code, self-reported: osteoarthritis || ||	TRUE	igd	9	3.38844e-06	0.0334	37841248	3301	prot-a-546	Calcineurin B homologous protein 1 || id:prot-a-546	TRUE	reported	igd	3	TRUE	0.83326	0.16674	0.0064985056456534	21.5788000791514
rs11068300	C	T	C	T	0.1517	-0.000519684	0.33656	0.348568	FALSE	FALSE	FALSE	ukb-b-14486	12	117482277	0.000601359	462933	0.39	Non-cancer illness code, self-reported: osteoarthritis || id:ukb-b-14486	Non-cancer illness code, self-reported: osteoarthritis	Non-cancer illness code, self-reported: osteoarthritis || ||	TRUE	igd	12	5.01187e-09	0.0259	117482277	3301	prot-a-546	Calcineurin B homologous protein 1 || id:prot-a-546	TRUE	reported	igd	3	TRUE	0.66344	0.33656	0.0102857492504436	34.2853371581895
rs12895907	A	G	A	G	0.2657	-0.000219975	0.05065	0.050767	FALSE	FALSE	FALSE	ukb-b-14486	14	73760851	0.00131498	462933	0.87	Non-cancer illness code, self-reported: osteoarthritis || id:ukb-b-14486	Non-cancer illness code, self-reported: osteoarthritis	Non-cancer illness code, self-reported: osteoarthritis || ||	TRUE	igd	14	4.36516e-06	0.0579	73760851	3301	prot-a-546	Calcineurin B homologous protein 1 || id:prot-a-546	TRUE	reported	igd	3	TRUE	0.94935	0.05065	0.00633897026604858	21.0456707890551
rs143065094	G	C	G	C	-0.1466	0.00107722	0.22217	0.214139	FALSE	TRUE	FALSE	ukb-b-14486	3	125643940	0.000712535	462933	0.13	Non-cancer illness code, self-reported: osteoarthritis || id:ukb-b-14486	Non-cancer illness code, self-reported: osteoarthritis	Non-cancer illness code, self-reported: osteoarthritis || ||	TRUE	igd	3	3.46737e-06	0.0316	125643940	3301	prot-a-546	Calcineurin B homologous protein 1 || id:prot-a-546	TRUE	reported	igd	3	FALSE	0.77783	0.22217	0.00647777468343403	21.5095124558886
rs2332825	G	C	G	C	-0.1362	0.00118613	0.77827	0.789651	FALSE	TRUE	FALSE	ukb-b-14486	14	27373294	0.000702883	462933	0.0920005	Non-cancer illness code, self-reported: osteoarthritis || id:ukb-b-14486	Non-cancer illness code, self-reported: osteoarthritis	Non-cancer illness code, self-reported: osteoarthritis || ||	TRUE	igd	14	4.36516e-06	0.0297	27373294	3301	prot-a-546	Calcineurin B homologous protein 1 || id:prot-a-546	TRUE	reported	igd	3	FALSE	0.22173	0.22173	0.00633049621555702	21.017357316073
rs456738	C	T	C	T	-0.1351	-0.000244166	0.77564	0.774716	FALSE	FALSE	FALSE	ukb-b-14486	4	189546989	0.000684081	462933	0.719999	Non-cancer illness code, self-reported: osteoarthritis || id:ukb-b-14486	Non-cancer illness code, self-reported: osteoarthritis	Non-cancer illness code, self-reported: osteoarthritis || ||	TRUE	igd	4	4.36516e-06	0.0294	189546989	3301	prot-a-546	Calcineurin B homologous protein 1 || id:prot-a-546	TRUE	reported	igd	3	TRUE	0.22436	0.22436	0.00635625360375126	21.1034193239045
rs59895068	T	C	T	C	0.2826	0.000603633	0.04767	0.04722	FALSE	FALSE	FALSE	ukb-b-14486	5	115917617	0.0013532	462933	0.66	Non-cancer illness code, self-reported: osteoarthritis || id:ukb-b-14486	Non-cancer illness code, self-reported: osteoarthritis	Non-cancer illness code, self-reported: osteoarthritis || ||	TRUE	igd	5	1.28825e-06	0.0584	115917617	3301	prot-a-546	Calcineurin B homologous protein 1 || id:prot-a-546	TRUE	reported	igd	3	TRUE	0.95233	0.04767	0.00704373835364817	23.4021313186113
rs62143206	T	G	T	G	0.178	-0.000119171	0.2131	0.210609	FALSE	FALSE	FALSE	ukb-b-14486	19	54326212	0.000703245	462933	0.87	Non-cancer illness code, self-reported: osteoarthritis || id:ukb-b-14486	Non-cancer illness code, self-reported: osteoarthritis	Non-cancer illness code, self-reported: osteoarthritis || ||	TRUE	igd	19	2.69153e-09	0.0299	54326212	3301	prot-a-546	Calcineurin B homologous protein 1 || id:prot-a-546	TRUE	reported	igd	3	TRUE	0.7869	0.2131	0.0106221949341671	35.4188469848338
rs76901084	A	G	A	G	0.1466	-0.000863249	0.18442	0.185459	FALSE	FALSE	FALSE	ukb-b-14486	17	922364	0.000744092	462933	0.25	Non-cancer illness code, self-reported: osteoarthritis || id:ukb-b-14486	Non-cancer illness code, self-reported: osteoarthritis	Non-cancer illness code, self-reported: osteoarthritis || ||	TRUE	igd	17	4.57088e-06	0.032	922364	3301	prot-a-546	Calcineurin B homologous protein 1 || id:prot-a-546	TRUE	reported	igd	3	TRUE	0.81558	0.18442	0.00631785921571879	20.9751355058126
rs9396992	G	A	G	A	0.1418	-0.000897882	0.20041	0.199532	FALSE	FALSE	FALSE	ukb-b-14486	6	170061501	0.000717598	462933	0.21	Non-cancer illness code, self-reported: osteoarthritis || id:ukb-b-14486	Non-cancer illness code, self-reported: osteoarthritis	Non-cancer illness code, self-reported: osteoarthritis || ||	TRUE	igd	6	4.57088e-06	0.0309	170061501	3301	prot-a-546	Calcineurin B homologous protein 1 || id:prot-a-546	TRUE	reported	igd	3	TRUE	0.79959	0.20041	0.00633910836225981	21.0461321997156
rs10983053	T	A	T	A	0.1768	0.00191271	0.13567	0.139966	FALSE	TRUE	FALSE	ukb-b-14486	9	118846937	0.000829247	462933	0.021	Non-cancer illness code, self-reported: osteoarthritis || id:ukb-b-14486	Non-cancer illness code, self-reported: osteoarthritis	Non-cancer illness code, self-reported: osteoarthritis || ||	TRUE	igd	9	1.62181e-06	0.0369	118846937	3301	prot-a-2350	Calcineurin subunit B type 1 || id:prot-a-2350	TRUE	reported	igd	3	FALSE	0.86433	0.13567	0.00690647454038122	22.9429141612545
rs13168488	A	G	A	G	0.1505	-0.00128881	0.19195	0.196262	FALSE	FALSE	FALSE	ukb-b-14486	5	165087766	0.000726909	462933	0.0759994	Non-cancer illness code, self-reported: osteoarthritis || id:ukb-b-14486	Non-cancer illness code, self-reported: osteoarthritis	Non-cancer illness code, self-reported: osteoarthritis || ||	TRUE	igd	5	1.99526e-06	0.0317	165087766	3301	prot-a-2350	Calcineurin subunit B type 1 || id:prot-a-2350	TRUE	reported	igd	3	TRUE	0.80805	0.19195	0.00678193403976332	22.5263727714704
rs1395166	C	T	C	T	0.1483	-0.000503704	0.19512	0.196448	FALSE	FALSE	FALSE	ukb-b-14486	3	31178781	0.000722389	462933	0.49	Non-cancer illness code, self-reported: osteoarthritis || id:ukb-b-14486	Non-cancer illness code, self-reported: osteoarthritis	Non-cancer illness code, self-reported: osteoarthritis || ||	TRUE	igd	3	2.29087e-06	0.0314	31178781	3301	prot-a-2350	Calcineurin subunit B type 1 || id:prot-a-2350	TRUE	reported	igd	3	TRUE	0.80488	0.19512	0.00671201109146077	22.2925524500307
rs143617851	T	C	T	C	-0.5136	0.0014026	0.0166	0.01416	FALSE	FALSE	FALSE	ukb-b-14486	15	89552355	0.00259192	462933	0.59	Non-cancer illness code, self-reported: osteoarthritis || id:ukb-b-14486	Non-cancer illness code, self-reported: osteoarthritis	Non-cancer illness code, self-reported: osteoarthritis || ||	TRUE	igd	15	2.88403e-06	0.1097	89552355	3301	prot-a-2350	Calcineurin subunit B type 1 || id:prot-a-2350	TRUE	reported	igd	3	TRUE	0.9834	0.0166	0.00659655084425592	21.9065287660265
rs144819000	A	C	A	C	-0.4851	0.000669977	0.01778	0.015514	FALSE	FALSE	FALSE	ukb-b-14486	8	107055542	0.00239956	462933	0.780001	Non-cancer illness code, self-reported: osteoarthritis || id:ukb-b-14486	Non-cancer illness code, self-reported: osteoarthritis	Non-cancer illness code, self-reported: osteoarthritis || ||	TRUE	igd	8	5.49541e-07	0.0969	107055542	3301	prot-a-2350	Calcineurin subunit B type 1 || id:prot-a-2350	TRUE	reported	igd	3	TRUE	0.98222	0.01778	0.00753502435087929	25.0467733808867
rs146375342	A	T	A	T	0.5656	-0.00138865	0.01202	0.010167	FALSE	TRUE	FALSE	ukb-b-14486	13	50308265	0.0029038	462933	0.630001	Non-cancer illness code, self-reported: osteoarthritis || id:ukb-b-14486	Non-cancer illness code, self-reported: osteoarthritis	Non-cancer illness code, self-reported: osteoarthritis || ||	TRUE	igd	13	1.38038e-06	0.1172	50308265	3301	prot-a-2350	Calcineurin subunit B type 1 || id:prot-a-2350	TRUE	reported	igd	3	FALSE	0.98798	0.01202	0.00700591262154616	23.2755723646842
rs2973768	A	G	A	G	0.1317	0.00100701	0.74197	0.738014	FALSE	FALSE	FALSE	ukb-b-14486	5	177713140	0.000651835	462933	0.12	Non-cancer illness code, self-reported: osteoarthritis || id:ukb-b-14486	Non-cancer illness code, self-reported: osteoarthritis	Non-cancer illness code, self-reported: osteoarthritis || ||	TRUE	igd	5	2.75423e-06	0.0281	177713140	3301	prot-a-2350	Calcineurin subunit B type 1 || id:prot-a-2350	TRUE	reported	igd	3	TRUE	0.25803	0.25803	0.006610479458124	21.953092197364
rs56049745	A	G	A	G	-0.1858	-0.000302947	0.10353	0.107919	FALSE	FALSE	FALSE	ukb-b-14486	19	54603648	0.000921955	462933	0.74	Non-cancer illness code, self-reported: osteoarthritis || id:ukb-b-14486	Non-cancer illness code, self-reported: osteoarthritis	Non-cancer illness code, self-reported: osteoarthritis || ||	TRUE	igd	19	4.89779e-06	0.0407	54603648	3301	prot-a-2350	Calcineurin subunit B type 1 || id:prot-a-2350	TRUE	reported	igd	3	TRUE	0.89647	0.10353	0.0062737016234011	20.8276078527979
rs61866947	C	T	C	T	-0.2023	-0.000396173	0.11774	0.096421	FALSE	FALSE	FALSE	ukb-b-14486	10	69246650	0.00100124	462933	0.69	Non-cancer illness code, self-reported: osteoarthritis || id:ukb-b-14486	Non-cancer illness code, self-reported: osteoarthritis	Non-cancer illness code, self-reported: osteoarthritis || ||	TRUE	igd	10	9.54993e-07	0.0413	69246650	3301	prot-a-2350	Calcineurin subunit B type 1 || id:prot-a-2350	TRUE	reported	igd	3	TRUE	0.88226	0.11774	0.0072160722953315	23.9788556582882
rs704	A	G	A	G	-0.1427	-0.000532864	0.46665	0.475574	FALSE	FALSE	FALSE	ukb-b-14486	17	26694861	0.000572666	462933	0.35	Non-cancer illness code, self-reported: osteoarthritis || id:ukb-b-14486	Non-cancer illness code, self-reported: osteoarthritis	Non-cancer illness code, self-reported: osteoarthritis || ||	TRUE	igd	17	6.30957e-09	0.0246	26694861	3301	prot-a-2350	Calcineurin subunit B type 1 || id:prot-a-2350	TRUE	reported	igd	3	TRUE	0.53335	0.46665	0.0100908453035187	33.6290441384143
rs73160654	G	A	G	A	-0.1487	0.00118468	0.19322	0.192323	FALSE	FALSE	FALSE	ukb-b-14486	13	24487874	0.000729082	462933	0.1	Non-cancer illness code, self-reported: osteoarthritis || id:ukb-b-14486	Non-cancer illness code, self-reported: osteoarthritis	Non-cancer illness code, self-reported: osteoarthritis || ||	TRUE	igd	13	2.75423e-06	0.0317	24487874	3301	prot-a-2350	Calcineurin subunit B type 1 || id:prot-a-2350	TRUE	reported	igd	3	TRUE	0.80678	0.19322	0.00662174628858225	21.9907582277103
rs74480769	G	A	G	A	-0.4523	0.0050581	0.0317	0.029821	FALSE	FALSE	FALSE	ukb-b-14486	5	40972211	0.00172662	462933	0.00340001	Non-cancer illness code, self-reported: osteoarthritis || id:ukb-b-14486	Non-cancer illness code, self-reported: osteoarthritis	Non-cancer illness code, self-reported: osteoarthritis || ||	TRUE	igd	5	6.91831e-10	0.0733	40972211	3301	prot-a-2350	Calcineurin subunit B type 1 || id:prot-a-2350	TRUE	reported	igd	3	TRUE	0.9683	0.0317	0.0114029965158389	38.0523968545039
rs7539005	T	A	T	A	-0.1679	0.000919419	0.61028	0.616155	FALSE	TRUE	FALSE	ukb-b-14486	1	196667252	0.000587931	462933	0.12	Non-cancer illness code, self-reported: osteoarthritis || id:ukb-b-14486	Non-cancer illness code, self-reported: osteoarthritis	Non-cancer illness code, self-reported: osteoarthritis || ||	TRUE	igd	1	3.98107e-11	0.0254	196667252	3301	prot-a-2350	Calcineurin subunit B type 1 || id:prot-a-2350	TRUE	reported	igd	3	FALSE	0.38972	0.38972	0.0130640372227054	43.6687489595821
rs76359718	G	C	G	C	-0.5722	-0.00148417	0.01165	0.013366	FALSE	TRUE	FALSE	ukb-b-14486	7	149422717	0.0025053	462933	0.55	Non-cancer illness code, self-reported: osteoarthritis || id:ukb-b-14486	Non-cancer illness code, self-reported: osteoarthritis	Non-cancer illness code, self-reported: osteoarthritis || ||	TRUE	igd	7	2.23872e-06	0.1209	149422717	3301	prot-a-2350	Calcineurin subunit B type 1 || id:prot-a-2350	TRUE	reported	igd	3	FALSE	0.98835	0.01165	0.00674000971929338	22.3861751017122
rs77284021	T	C	T	C	0.2547	0.00164098	0.05482	0.055068	FALSE	FALSE	FALSE	ukb-b-14486	11	126293563	0.00125321	462933	0.19	Non-cancer illness code, self-reported: osteoarthritis || id:ukb-b-14486	Non-cancer illness code, self-reported: osteoarthritis	Non-cancer illness code, self-reported: osteoarthritis || ||	TRUE	igd	11	3.0903e-06	0.0546	126293563	3301	prot-a-2350	Calcineurin subunit B type 1 || id:prot-a-2350	TRUE	reported	igd	3	TRUE	0.94518	0.05482	0.00654897814322463	21.7475028151039
rs8052208	C	T	C	T	0.1271	0.000216329	0.67407	0.674729	FALSE	FALSE	FALSE	ukb-b-14486	16	49496965	0.000618409	462933	0.73	Non-cancer illness code, self-reported: osteoarthritis || id:ukb-b-14486	Non-cancer illness code, self-reported: osteoarthritis	Non-cancer illness code, self-reported: osteoarthritis || ||	TRUE	igd	16	2.5704e-06	0.027	49496965	3301	prot-a-2350	Calcineurin subunit B type 1 || id:prot-a-2350	TRUE	reported	igd	3	TRUE	0.32593	0.32593	0.00666825750284487	22.1462584559943
rs10984788	G	C	G	C	-0.1224	5.97767e-05	0.33316	0.330285	FALSE	TRUE	FALSE	ukb-b-14486	9	122765084	0.000610125	462933	0.92	Non-cancer illness code, self-reported: osteoarthritis || id:ukb-b-14486	Non-cancer illness code, self-reported: osteoarthritis	Non-cancer illness code, self-reported: osteoarthritis || ||	TRUE	igd	9	4.89779e-06	0.0268	122765084	3301	prot-a-478	Cadherin-12 || id:prot-a-478	TRUE	reported	igd	3	FALSE	0.66684	0.33316	0.00627931188838388	20.8463506572902
rs12511910	T	C	T	C	-0.323	-0.00289435	0.03452	0.030503	FALSE	FALSE	FALSE	ukb-b-14486	4	101126428	0.0016791	462933	0.0850002	Non-cancer illness code, self-reported: osteoarthritis || id:ukb-b-14486	Non-cancer illness code, self-reported: osteoarthritis	Non-cancer illness code, self-reported: osteoarthritis || ||	TRUE	igd	4	3.89045e-06	0.07	101126428	3301	prot-a-478	Cadherin-12 || id:prot-a-478	TRUE	reported	igd	3	TRUE	0.96548	0.03452	0.00640871874214682	21.2787325423959
rs139960856	T	C	T	C	0.5113	-0.000161986	0.01727	0.018368	FALSE	FALSE	FALSE	ukb-b-14486	4	131393854	0.0021623	462933	0.94	Non-cancer illness code, self-reported: osteoarthritis || id:ukb-b-14486	Non-cancer illness code, self-reported: osteoarthritis	Non-cancer illness code, self-reported: osteoarthritis || ||	TRUE	igd	4	5.88844e-07	0.1024	131393854	3301	prot-a-478	Cadherin-12 || id:prot-a-478	TRUE	reported	igd	3	TRUE	0.98273	0.01727	0.00749615136409146	24.9165818189282
rs148230556	A	G	A	G	0.5133	0.00180679	0.01612	0.014876	FALSE	FALSE	FALSE	ukb-b-14486	6	20278326	0.00238447	462933	0.450001	Non-cancer illness code, self-reported: osteoarthritis || id:ukb-b-14486	Non-cancer illness code, self-reported: osteoarthritis	Non-cancer illness code, self-reported: osteoarthritis || ||	TRUE	igd	6	1.28825e-06	0.106	20278326	3301	prot-a-478	Cadherin-12 || id:prot-a-478	TRUE	reported	igd	3	TRUE	0.98388	0.01612	0.00705360405528381	23.4351419909649
rs160187	C	T	C	T	0.1367	0.00114068	0.77825	0.784336	FALSE	FALSE	FALSE	ukb-b-14486	5	82862227	0.000702229	462933	0.1	Non-cancer illness code, self-reported: osteoarthritis || id:ukb-b-14486	Non-cancer illness code, self-reported: osteoarthritis	Non-cancer illness code, self-reported: osteoarthritis || ||	TRUE	igd	5	3.89045e-06	0.0296	82862227	3301	prot-a-478	Cadherin-12 || id:prot-a-478	TRUE	reported	igd	3	TRUE	0.22175	0.22175	0.00641964597060408	21.3152484055621
rs1875084	A	G	A	G	0.1191	-0.000229693	0.43822	0.440483	FALSE	FALSE	FALSE	ukb-b-14486	15	87810042	0.000576969	462933	0.69	Non-cancer illness code, self-reported: osteoarthritis || id:ukb-b-14486	Non-cancer illness code, self-reported: osteoarthritis	Non-cancer illness code, self-reported: osteoarthritis || ||	TRUE	igd	15	1.44544e-06	0.0247	87810042	3301	prot-a-478	Cadherin-12 || id:prot-a-478	TRUE	reported	igd	3	TRUE	0.56178	0.43822	0.00699416530385038	23.2362696483679
rs31560	C	T	C	T	0.2696	0.00121086	0.94694	0.948993	FALSE	FALSE	FALSE	ukb-b-14486	5	135262476	0.00130221	462933	0.35	Non-cancer illness code, self-reported: osteoarthritis || id:ukb-b-14486	Non-cancer illness code, self-reported: osteoarthritis	Non-cancer illness code, self-reported: osteoarthritis || ||	TRUE	igd	5	2.45471e-06	0.0572	135262476	3301	prot-a-478	Cadherin-12 || id:prot-a-478	TRUE	reported	igd	3	TRUE	0.05306	0.05306	0.00668481309898218	22.2016120405293
rs61873913	G	C	G	C	-0.4695	0.000296559	0.01695	0.016925	FALSE	TRUE	FALSE	ukb-b-14486	10	130119414	0.00234639	462933	0.9	Non-cancer illness code, self-reported: osteoarthritis || id:ukb-b-14486	Non-cancer illness code, self-reported: osteoarthritis	Non-cancer illness code, self-reported: osteoarthritis || ||	TRUE	igd	10	2.23872e-06	0.0992	130119414	3301	prot-a-478	Cadherin-12 || id:prot-a-478	TRUE	reported	igd	3	FALSE	0.98305	0.01695	0.00674008284276175	22.3864196210699
rs704	A	G	A	G	-0.1953	-0.000532864	0.46665	0.475574	FALSE	FALSE	FALSE	ukb-b-14486	17	26694861	0.000572666	462933	0.35	Non-cancer illness code, self-reported: osteoarthritis || id:ukb-b-14486	Non-cancer illness code, self-reported: osteoarthritis	Non-cancer illness code, self-reported: osteoarthritis || ||	TRUE	igd	17	1.38038e-15	0.0245	26694861	3301	prot-a-478	Cadherin-12 || id:prot-a-478	TRUE	reported	igd	3	TRUE	0.53335	0.46665	0.0188862679864886	63.5051738186944
rs75589217	T	A	T	A	0.2468	0.000539263	0.05761	0.059064	FALSE	TRUE	FALSE	ukb-b-14486	5	50847184	0.00123406	462933	0.66	Non-cancer illness code, self-reported: osteoarthritis || id:ukb-b-14486	Non-cancer illness code, self-reported: osteoarthritis	Non-cancer illness code, self-reported: osteoarthritis || ||	TRUE	igd	5	4.67735e-06	0.0539	50847184	3301	prot-a-478	Cadherin-12 || id:prot-a-478	TRUE	reported	igd	3	FALSE	0.94239	0.05761	0.00631128242354818	20.9531620385773
rs7669678	A	G	A	G	0.1451	-0.000643556	0.73908	0.736381	FALSE	FALSE	FALSE	ukb-b-14486	4	131063002	0.000648851	462933	0.32	Non-cancer illness code, self-reported: osteoarthritis || id:ukb-b-14486	Non-cancer illness code, self-reported: osteoarthritis	Non-cancer illness code, self-reported: osteoarthritis || ||	TRUE	igd	4	2.88403e-06	0.031	131063002	3301	prot-a-478	Cadherin-12 || id:prot-a-478	TRUE	reported	igd	3	TRUE	0.26092	0.26092	0.00659315161018205	21.8951653063856
rs7711373	T	C	T	C	-0.1197	0.000911839	0.51488	0.519829	FALSE	FALSE	FALSE	ukb-b-14486	5	32999697	0.000572861	462933	0.11	Non-cancer illness code, self-reported: osteoarthritis || id:ukb-b-14486	Non-cancer illness code, self-reported: osteoarthritis	Non-cancer illness code, self-reported: osteoarthritis || ||	TRUE	igd	5	2.5704e-06	0.0255	32999697	3301	prot-a-478	Cadherin-12 || id:prot-a-478	TRUE	reported	igd	3	TRUE	0.48512	0.48512	0.00663090885448187	22.0213901418151
rs77355871	A	C	A	C	0.4828	-0.0010604	0.01556	0.014935	FALSE	FALSE	FALSE	ukb-b-14486	18	20798737	0.00235904	462933	0.649999	Non-cancer illness code, self-reported: osteoarthritis || id:ukb-b-14486	Non-cancer illness code, self-reported: osteoarthritis	Non-cancer illness code, self-reported: osteoarthritis || ||	TRUE	igd	18	2.88403e-06	0.1032	20798737	3301	prot-a-478	Cadherin-12 || id:prot-a-478	TRUE	reported	igd	3	TRUE	0.98444	0.01556	0.00658657480843841	21.8731796269496
rs10991214	A	G	A	G	0.1928	-0.000390451	0.10457	0.102063	FALSE	FALSE	FALSE	ukb-b-14486	9	107078577	0.000953882	462933	0.68	Non-cancer illness code, self-reported: osteoarthritis || id:ukb-b-14486	Non-cancer illness code, self-reported: osteoarthritis	Non-cancer illness code, self-reported: osteoarthritis || ||	TRUE	igd	9	3.31131e-06	0.0415	107078577	3301	prot-a-3260	Zinc finger protein 134 || id:prot-a-3260	TRUE	reported	igd	3	TRUE	0.89543	0.10457	0.00649593974319946	21.5702240887428
rs113472063	G	A	G	A	-0.3661	-0.00111566	0.03122	0.0303	FALSE	FALSE	FALSE	ukb-b-14486	16	86095864	0.00169593	462933	0.51	Non-cancer illness code, self-reported: osteoarthritis || id:ukb-b-14486	Non-cancer illness code, self-reported: osteoarthritis	Non-cancer illness code, self-reported: osteoarthritis || ||	TRUE	igd	16	1.1749e-06	0.0753	86095864	3301	prot-a-3260	Zinc finger protein 134 || id:prot-a-3260	TRUE	reported	igd	3	TRUE	0.96878	0.03122	0.00710992712889132	23.6236117563211
rs117447804	A	G	A	G	0.4034	-0.000793029	0.02293	0.021123	FALSE	FALSE	FALSE	ukb-b-14486	19	689804	0.00201787	462933	0.69	Non-cancer illness code, self-reported: osteoarthritis || id:ukb-b-14486	Non-cancer illness code, self-reported: osteoarthritis	Non-cancer illness code, self-reported: osteoarthritis || ||	TRUE	igd	19	3.38844e-06	0.0868	689804	3301	prot-a-3260	Zinc finger protein 134 || id:prot-a-3260	TRUE	reported	igd	3	TRUE	0.97707	0.02293	0.00650061455445084	21.5858486973455
rs145285256	A	G	A	G	0.362	-0.00134922	0.0289	0.024084	FALSE	FALSE	FALSE	ukb-b-14486	2	103176017	0.00190286	462933	0.48	Non-cancer illness code, self-reported: osteoarthritis || id:ukb-b-14486	Non-cancer illness code, self-reported: osteoarthritis	Non-cancer illness code, self-reported: osteoarthritis || ||	TRUE	igd	2	2.34423e-06	0.0767	103176017	3301	prot-a-3260	Zinc finger protein 134 || id:prot-a-3260	TRUE	reported	igd	3	TRUE	0.9711	0.0289	0.00670285885477268	22.2619500710533
rs183726561	A	G	A	G	0.458	-0.00307652	0.02155	0.016497	FALSE	FALSE	FALSE	ukb-b-14486	12	3048779	0.00231497	462933	0.18	Non-cancer illness code, self-reported: osteoarthritis || id:ukb-b-14486	Non-cancer illness code, self-reported: osteoarthritis	Non-cancer illness code, self-reported: osteoarthritis || ||	TRUE	igd	12	1.8197e-06	0.096	3048779	3301	prot-a-3260	Zinc finger protein 134 || id:prot-a-3260	TRUE	reported	igd	3	TRUE	0.97845	0.02155	0.00684792068890544	22.7470604183497
rs1902941	G	A	G	A	0.1358	-0.000912477	0.70016	0.709226	FALSE	FALSE	FALSE	ukb-b-14486	4	169995576	0.000631591	462933	0.15	Non-cancer illness code, self-reported: osteoarthritis || id:ukb-b-14486	Non-cancer illness code, self-reported: osteoarthritis	Non-cancer illness code, self-reported: osteoarthritis || ||	TRUE	igd	4	1.34896e-06	0.0281	169995576	3301	prot-a-3260	Zinc finger protein 134 || id:prot-a-3260	TRUE	reported	igd	3	TRUE	0.29984	0.29984	0.00702553587566669	23.3412274849017
rs35185804	G	C	G	C	0.1822	-0.000903632	0.11806	0.10693	FALSE	TRUE	FALSE	ukb-b-14486	2	228530726	0.000937833	462933	0.34	Non-cancer illness code, self-reported: osteoarthritis || id:ukb-b-14486	Non-cancer illness code, self-reported: osteoarthritis	Non-cancer illness code, self-reported: osteoarthritis || ||	TRUE	igd	2	3.38844e-06	0.0392	228530726	3301	prot-a-3260	Zinc finger protein 134 || id:prot-a-3260	TRUE	reported	igd	3	FALSE	0.88194	0.11806	0.00650198689471091	21.5904354942862
rs4867840	T	G	T	G	-0.2337	0.00134957	0.92262	0.925596	FALSE	FALSE	FALSE	ukb-b-14486	5	176008238	0.00109722	462933	0.22	Non-cancer illness code, self-reported: osteoarthritis || id:ukb-b-14486	Non-cancer illness code, self-reported: osteoarthritis	Non-cancer illness code, self-reported: osteoarthritis || ||	TRUE	igd	5	5.7544e-07	0.0467	176008238	3301	prot-a-3260	Zinc finger protein 134 || id:prot-a-3260	TRUE	reported	igd	3	TRUE	0.07738	0.07738	0.00752932119682289	25.0276720096884
rs7332886	T	A	T	A	-0.1841	0.000770727	0.13995	0.13604	FALSE	TRUE	FALSE	ukb-b-14486	13	105271475	0.000865971	462933	0.37	Non-cancer illness code, self-reported: osteoarthritis || id:ukb-b-14486	Non-cancer illness code, self-reported: osteoarthritis	Non-cancer illness code, self-reported: osteoarthritis || ||	TRUE	igd	13	6.91831e-07	0.0371	105271475	3301	prot-a-3260	Zinc finger protein 134 || id:prot-a-3260	TRUE	reported	igd	3	FALSE	0.86005	0.13995	0.00740434427305245	24.6091463486312
rs7553292	T	C	T	C	0.1273	-0.000991417	0.46332	0.469174	FALSE	FALSE	FALSE	ukb-b-14486	1	235054637	0.000578188	462933	0.0860003	Non-cancer illness code, self-reported: osteoarthritis || id:ukb-b-14486	Non-cancer illness code, self-reported: osteoarthritis	Non-cancer illness code, self-reported: osteoarthritis || ||	TRUE	igd	1	4.2658e-07	0.0252	235054637	3301	prot-a-3260	Zinc finger protein 134 || id:prot-a-3260	TRUE	reported	igd	3	TRUE	0.53668	0.46332	0.00767124367494082	25.5030731723951
rs80261102	C	T	C	T	0.1797	-0.000560622	0.1302	0.127739	FALSE	FALSE	FALSE	ukb-b-14486	6	89741530	0.000864157	462933	0.52	Non-cancer illness code, self-reported: osteoarthritis || id:ukb-b-14486	Non-cancer illness code, self-reported: osteoarthritis	Non-cancer illness code, self-reported: osteoarthritis || ||	TRUE	igd	6	2.63027e-06	0.0383	89741530	3301	prot-a-3260	Zinc finger protein 134 || id:prot-a-3260	TRUE	reported	igd	3	TRUE	0.8698	0.1302	0.00662470338112783	22.0006441963352
rs9583247	T	A	T	A	-0.1559	-0.000395566	0.17288	0.168199	FALSE	TRUE	FALSE	ukb-b-14486	13	109090210	0.000770741	462933	0.61	Non-cancer illness code, self-reported: osteoarthritis || id:ukb-b-14486	Non-cancer illness code, self-reported: osteoarthritis	Non-cancer illness code, self-reported: osteoarthritis || ||	TRUE	igd	13	4.57088e-06	0.034	109090210	3301	prot-a-3260	Zinc finger protein 134 || id:prot-a-3260	TRUE	reported	igd	3	FALSE	0.82712	0.17288	0.00632894774665057	21.0121836284276
rs11009597	A	G	A	G	0.1331	0.000164635	0.25649	0.253706	FALSE	FALSE	FALSE	ukb-b-14486	10	34233002	0.000656919	462933	0.8	Non-cancer illness code, self-reported: osteoarthritis || id:ukb-b-14486	Non-cancer illness code, self-reported: osteoarthritis	Non-cancer illness code, self-reported: osteoarthritis || ||	TRUE	igd	10	3.63078e-06	0.0287	34233002	3301	prot-a-489	Cadherin-related family member 3 || id:prot-a-489	TRUE	reported	igd	3	TRUE	0.74351	0.25649	0.00647330890673615	21.4945871860003
rs146751284	A	G	A	G	0.3831	-0.00126084	0.0238	0.021278	FALSE	FALSE	FALSE	ukb-b-14486	13	70995118	0.00205834	462933	0.54	Non-cancer illness code, self-reported: osteoarthritis || id:ukb-b-14486	Non-cancer illness code, self-reported: osteoarthritis	Non-cancer illness code, self-reported: osteoarthritis || ||	TRUE	igd	13	2.81838e-06	0.0818	70995118	3301	prot-a-489	Cadherin-related family member 3 || id:prot-a-489	TRUE	reported	igd	3	TRUE	0.9762	0.0238	0.00660079100278214	21.9207035006198
rs34454412	A	G	A	G	0.4706	-0.000932906	0.01622	0.016687	FALSE	FALSE	FALSE	ukb-b-14486	16	46927524	0.00223811	462933	0.68	Non-cancer illness code, self-reported: osteoarthritis || id:ukb-b-14486	Non-cancer illness code, self-reported: osteoarthritis	Non-cancer illness code, self-reported: osteoarthritis || ||	TRUE	igd	16	1.51356e-06	0.0978	46927524	3301	prot-a-489	Cadherin-related family member 3 || id:prot-a-489	TRUE	reported	igd	3	TRUE	0.98378	0.01622	0.00696538297347194	23.1399772329086
rs6428738	T	C	T	C	-0.1193	-0.000468255	0.35935	0.358486	FALSE	FALSE	FALSE	ukb-b-14486	1	118845756	0.000596576	462933	0.43	Non-cancer illness code, self-reported: osteoarthritis || id:ukb-b-14486	Non-cancer illness code, self-reported: osteoarthritis	Non-cancer illness code, self-reported: osteoarthritis || ||	TRUE	igd	1	4.2658e-06	0.0259	118845756	3301	prot-a-489	Cadherin-related family member 3 || id:prot-a-489	TRUE	reported	igd	3	TRUE	0.64065	0.35935	0.0063863597580213	21.2040173246629
rs6444434	T	C	T	C	0.1207	0.00132361	0.33883	0.330577	FALSE	FALSE	FALSE	ukb-b-14486	3	190298754	0.000609081	462933	0.0299999	Non-cancer illness code, self-reported: osteoarthritis || id:ukb-b-14486	Non-cancer illness code, self-reported: osteoarthritis	Non-cancer illness code, self-reported: osteoarthritis || ||	TRUE	igd	3	3.98107e-06	0.0262	190298754	3301	prot-a-489	Cadherin-related family member 3 || id:prot-a-489	TRUE	reported	igd	3	TRUE	0.66117	0.33883	0.0063882682434997	21.2103946257251
rs6470612	G	A	G	A	0.233	-0.00105421	0.92959	0.926873	FALSE	FALSE	FALSE	ukb-b-14486	8	129218047	0.00109879	462933	0.34	Non-cancer illness code, self-reported: osteoarthritis || id:ukb-b-14486	Non-cancer illness code, self-reported: osteoarthritis	Non-cancer illness code, self-reported: osteoarthritis || ||	TRUE	igd	8	2.13796e-06	0.0491	129218047	3301	prot-a-489	Cadherin-related family member 3 || id:prot-a-489	TRUE	reported	igd	3	TRUE	0.07041	0.07041	0.00677564577777055	22.5053436575959
rs72777430	C	T	C	T	0.2027	-5.42227e-06	0.08799	0.083579	FALSE	FALSE	FALSE	ukb-b-14486	2	13898316	0.00103476	462933	1	Non-cancer illness code, self-reported: osteoarthritis || id:ukb-b-14486	Non-cancer illness code, self-reported: osteoarthritis	Non-cancer illness code, self-reported: osteoarthritis || ||	TRUE	igd	2	4.89779e-06	0.0444	13898316	3301	prot-a-489	Cadherin-related family member 3 || id:prot-a-489	TRUE	reported	igd	3	TRUE	0.91201	0.08799	0.00627426086977635	20.8294761767056
rs74494985	A	G	A	G	-0.3688	-0.000669751	0.02739	0.022811	FALSE	FALSE	FALSE	ukb-b-14486	11	70701951	0.00200073	462933	0.74	Non-cancer illness code, self-reported: osteoarthritis || id:ukb-b-14486	Non-cancer illness code, self-reported: osteoarthritis	Non-cancer illness code, self-reported: osteoarthritis || ||	TRUE	igd	11	4.7863e-06	0.0806	70701951	3301	prot-a-489	Cadherin-related family member 3 || id:prot-a-489	TRUE	reported	igd	3	TRUE	0.97261	0.02739	0.00630260901581242	20.9241840944876
rs78132126	C	T	C	T	0.4239	-0.00353698	0.0253	0.01925	FALSE	FALSE	FALSE	ukb-b-14486	7	107435623	0.00221551	462933	0.11	Non-cancer illness code, self-reported: osteoarthritis || id:ukb-b-14486	Non-cancer illness code, self-reported: osteoarthritis	Non-cancer illness code, self-reported: osteoarthritis || ||	TRUE	igd	7	1.99526e-06	0.0892	107435623	3301	prot-a-489	Cadherin-related family member 3 || id:prot-a-489	TRUE	reported	igd	3	TRUE	0.9747	0.0253	0.00679501610233834	22.5701224672106
rs11055643	A	G	A	G	-0.1604	0.00177359	0.15433	0.158786	FALSE	FALSE	FALSE	ukb-b-14486	12	14000726	0.000786893	462933	0.0239999	Non-cancer illness code, self-reported: osteoarthritis || id:ukb-b-14486	Non-cancer illness code, self-reported: osteoarthritis	Non-cancer illness code, self-reported: osteoarthritis || ||	TRUE	igd	12	3.23594e-06	0.0345	14000726	3301	prot-a-3276	Zinc finger protein 774 || id:prot-a-3276	TRUE	reported	igd	3	TRUE	0.84567	0.15433	0.0065056458365778	21.6026649018479
rs114585145	G	T	G	T	-0.1908	0.000122565	0.11206	0.094912	FALSE	FALSE	FALSE	ukb-b-14486	2	22266313	0.00100961	462933	0.9	Non-cancer illness code, self-reported: osteoarthritis || id:ukb-b-14486	Non-cancer illness code, self-reported: osteoarthritis	Non-cancer illness code, self-reported: osteoarthritis || ||	TRUE	igd	2	4.57088e-06	0.0416	22266313	3301	prot-a-3276	Zinc finger protein 774 || id:prot-a-3276	TRUE	reported	igd	3	TRUE	0.88794	0.11206	0.00633236152090339	21.0235896274484
rs115531273	T	C	T	C	-0.2549	0.000211623	0.06307	0.054623	FALSE	FALSE	FALSE	ukb-b-14486	3	32655826	0.0012962	462933	0.87	Non-cancer illness code, self-reported: osteoarthritis || id:ukb-b-14486	Non-cancer illness code, self-reported: osteoarthritis	Non-cancer illness code, self-reported: osteoarthritis || ||	TRUE	igd	3	3.63078e-06	0.055	32655826	3301	prot-a-3276	Zinc finger protein 774 || id:prot-a-3276	TRUE	reported	igd	3	TRUE	0.93693	0.06307	0.00646475462913358	21.4659979310051
rs12229177	A	G	A	G	0.1404	-0.000671641	0.21927	0.214669	FALSE	FALSE	FALSE	ukb-b-14486	12	127278889	0.000699972	462933	0.34	Non-cancer illness code, self-reported: osteoarthritis || id:ukb-b-14486	Non-cancer illness code, self-reported: osteoarthritis	Non-cancer illness code, self-reported: osteoarthritis || ||	TRUE	igd	12	3.98107e-06	0.0304	127278889	3301	prot-a-3276	Zinc finger protein 774 || id:prot-a-3276	TRUE	reported	igd	3	TRUE	0.78073	0.21927	0.00642013713864419	21.3168897761192
rs138104351	G	A	G	A	-0.3968	-0.000508823	0.02268	0.019658	FALSE	FALSE	FALSE	ukb-b-14486	9	34410851	0.00208935	462933	0.81	Non-cancer illness code, self-reported: osteoarthritis || id:ukb-b-14486	Non-cancer illness code, self-reported: osteoarthritis	Non-cancer illness code, self-reported: osteoarthritis || ||	TRUE	igd	9	2.45471e-06	0.0842	34410851	3301	prot-a-3276	Zinc finger protein 774 || id:prot-a-3276	TRUE	reported	igd	3	TRUE	0.97732	0.02268	0.00668284755685915	22.1950401599859
rs144148766	A	G	A	G	-0.3575	0.00182767	0.02878	0.023692	FALSE	FALSE	FALSE	ukb-b-14486	7	31441324	0.00192445	462933	0.34	Non-cancer illness code, self-reported: osteoarthritis || id:ukb-b-14486	Non-cancer illness code, self-reported: osteoarthritis	Non-cancer illness code, self-reported: osteoarthritis || ||	TRUE	igd	7	3.80189e-06	0.0774	31441324	3301	prot-a-3276	Zinc finger protein 774 || id:prot-a-3276	TRUE	reported	igd	3	TRUE	0.97122	0.02878	0.00642135815814441	21.3209701493263
rs149416572	T	C	T	C	0.5138	-0.0049566	0.01433	0.011932	FALSE	FALSE	FALSE	ukb-b-14486	7	46317563	0.00269936	462933	0.0659994	Non-cancer illness code, self-reported: osteoarthritis || id:ukb-b-14486	Non-cancer illness code, self-reported: osteoarthritis	Non-cancer illness code, self-reported: osteoarthritis || ||	TRUE	igd	7	1.47911e-06	0.1067	46317563	3301	prot-a-3276	Zinc finger protein 774 || id:prot-a-3276	TRUE	reported	igd	3	TRUE	0.98567	0.01433	0.00697547539317458	23.1737411834761
rs2270766	G	A	G	A	-0.1282	0.000367452	0.32777	0.325501	FALSE	FALSE	FALSE	ukb-b-14486	3	142670201	0.000614785	462933	0.55	Non-cancer illness code, self-reported: osteoarthritis || id:ukb-b-14486	Non-cancer illness code, self-reported: osteoarthritis	Non-cancer illness code, self-reported: osteoarthritis || ||	TRUE	igd	3	1.14815e-06	0.0264	142670201	3301	prot-a-3276	Zinc finger protein 774 || id:prot-a-3276	TRUE	reported	igd	3	TRUE	0.67223	0.32777	0.00709302083699272	23.5670372273588
rs62143206	T	G	T	G	-0.1744	-0.000119171	0.2131	0.210609	FALSE	FALSE	FALSE	ukb-b-14486	19	54326212	0.000703245	462933	0.87	Non-cancer illness code, self-reported: osteoarthritis || id:ukb-b-14486	Non-cancer illness code, self-reported: osteoarthritis	Non-cancer illness code, self-reported: osteoarthritis || ||	TRUE	igd	19	5.62341e-09	0.0299	54326212	3301	prot-a-3276	Zinc finger protein 774 || id:prot-a-3276	TRUE	reported	igd	3	TRUE	0.7869	0.2131	0.0102012167615113	34.0006622215829
rs78151605	C	A	C	A	-0.2791	-0.00131651	0.04347	0.043315	FALSE	FALSE	FALSE	ukb-b-14486	2	180096589	0.0014037	462933	0.35	Non-cancer illness code, self-reported: osteoarthritis || id:ukb-b-14486	Non-cancer illness code, self-reported: osteoarthritis	Non-cancer illness code, self-reported: osteoarthritis || ||	TRUE	igd	2	4.46684e-06	0.0608	180096589	3301	prot-a-3276	Zinc finger protein 774 || id:prot-a-3276	TRUE	reported	igd	3	TRUE	0.95653	0.04347	0.00634312735067432	21.0595606047397
rs80187871	A	G	A	G	-0.2906	-0.000399396	0.04425	0.045174	FALSE	FALSE	FALSE	ukb-b-14486	5	91923368	0.00137634	462933	0.77	Non-cancer illness code, self-reported: osteoarthritis || id:ukb-b-14486	Non-cancer illness code, self-reported: osteoarthritis	Non-cancer illness code, self-reported: osteoarthritis || ||	TRUE	igd	5	1.47911e-06	0.0604	91923368	3301	prot-a-3276	Zinc finger protein 774 || id:prot-a-3276	TRUE	reported	igd	3	TRUE	0.95575	0.04425	0.00696365047013198	23.1341812531248
rs11068010	C	T	C	T	-0.1359	-0.000108357	0.24271	0.243625	FALSE	FALSE	FALSE	ukb-b-14486	12	116809924	0.000669446	462933	0.87	Non-cancer illness code, self-reported: osteoarthritis || id:ukb-b-14486	Non-cancer illness code, self-reported: osteoarthritis	Non-cancer illness code, self-reported: osteoarthritis || ||	TRUE	igd	12	2.5704e-06	0.0289	116809924	3301	prot-a-1915	Matrix metalloproteinase-16 || id:prot-a-1915	TRUE	reported	igd	3	TRUE	0.75729	0.24271	0.00665423521153699	22.0993764115312
rs12099491	T	C	T	C	0.3525	-0.00157337	0.03046	0.031803	FALSE	FALSE	FALSE	ukb-b-14486	12	96167685	0.00166078	462933	0.34	Non-cancer illness code, self-reported: osteoarthritis || id:ukb-b-14486	Non-cancer illness code, self-reported: osteoarthritis	Non-cancer illness code, self-reported: osteoarthritis || ||	TRUE	igd	12	1.54882e-06	0.0734	96167685	3301	prot-a-1915	Matrix metalloproteinase-16 || id:prot-a-1915	TRUE	reported	igd	3	TRUE	0.96954	0.03046	0.00693835960517099	23.0495745746039
rs12823958	G	A	G	A	0.2013	1.53643e-05	0.0921	0.090003	FALSE	FALSE	FALSE	ukb-b-14486	12	19405901	0.00100325	462933	0.99	Non-cancer illness code, self-reported: osteoarthritis || id:ukb-b-14486	Non-cancer illness code, self-reported: osteoarthritis	Non-cancer illness code, self-reported: osteoarthritis || ||	TRUE	igd	12	3.31131e-06	0.0433	19405901	3301	prot-a-1915	Matrix metalloproteinase-16 || id:prot-a-1915	TRUE	reported	igd	3	TRUE	0.9079	0.0921	0.00650477110037506	21.5997412326833
rs1863142	C	T	C	T	0.1581	0.00155746	0.84905	0.850166	FALSE	FALSE	FALSE	ukb-b-14486	2	67074244	0.000801853	462933	0.0519996	Non-cancer illness code, self-reported: osteoarthritis || id:ukb-b-14486	Non-cancer illness code, self-reported: osteoarthritis	Non-cancer illness code, self-reported: osteoarthritis || ||	TRUE	igd	2	3.80189e-06	0.0342	67074244	3301	prot-a-1915	Matrix metalloproteinase-16 || id:prot-a-1915	TRUE	reported	igd	3	TRUE	0.15095	0.15095	0.00643225844927425	21.3573969209551
rs2296241	A	G	A	G	0.1223	2.03894e-05	0.53354	0.530506	FALSE	FALSE	FALSE	ukb-b-14486	20	52786219	0.000573972	462933	0.97	Non-cancer illness code, self-reported: osteoarthritis || id:ukb-b-14486	Non-cancer illness code, self-reported: osteoarthritis	Non-cancer illness code, self-reported: osteoarthritis || ||	TRUE	igd	20	7.07946e-07	0.0246	52786219	3301	prot-a-1915	Matrix metalloproteinase-16 || id:prot-a-1915	TRUE	reported	igd	3	TRUE	0.46646	0.46646	0.00743185977057578	24.7012818459621
rs28761328	A	T	A	T	0.2167	-0.00117501	0.12814	0.125494	FALSE	TRUE	FALSE	ukb-b-14486	18	4746271	0.000871698	462933	0.18	Non-cancer illness code, self-reported: osteoarthritis || id:ukb-b-14486	Non-cancer illness code, self-reported: osteoarthritis	Non-cancer illness code, self-reported: osteoarthritis || ||	TRUE	igd	18	7.24436e-09	0.0375	4746271	3301	prot-a-1915	Matrix metalloproteinase-16 || id:prot-a-1915	TRUE	reported	igd	3	FALSE	0.87186	0.12814	0.010014712890823	33.372756400552
rs6662887	T	C	T	C	0.1235	0.000393662	0.33087	0.327395	FALSE	FALSE	FALSE	ukb-b-14486	1	92174914	0.000611225	462933	0.52	Non-cancer illness code, self-reported: osteoarthritis || id:ukb-b-14486	Non-cancer illness code, self-reported: osteoarthritis	Non-cancer illness code, self-reported: osteoarthritis || ||	TRUE	igd	1	3.80189e-06	0.0267	92174914	3301	prot-a-1915	Matrix metalloproteinase-16 || id:prot-a-1915	TRUE	reported	igd	3	TRUE	0.66913	0.33087	0.00643961841638868	21.3819930317727
rs79041939	C	T	C	T	0.2212	-0.000730182	0.07969	0.078381	FALSE	FALSE	FALSE	ukb-b-14486	1	99947428	0.00108629	462933	0.5	Non-cancer illness code, self-reported: osteoarthritis || id:ukb-b-14486	Non-cancer illness code, self-reported: osteoarthritis	Non-cancer illness code, self-reported: osteoarthritis || ||	TRUE	igd	1	3.98107e-06	0.048	99947428	3301	prot-a-1915	Matrix metalloproteinase-16 || id:prot-a-1915	TRUE	reported	igd	3	TRUE	0.92031	0.07969	0.0063923006690878	21.2238692609984
rs11119320	A	G	A	G	-0.1205	-0.00115626	0.56196	0.564014	FALSE	FALSE	FALSE	ukb-b-14486	1	209829816	0.000578478	462933	0.0460002	Non-cancer illness code, self-reported: osteoarthritis || id:ukb-b-14486	Non-cancer illness code, self-reported: osteoarthritis	Non-cancer illness code, self-reported: osteoarthritis || ||	TRUE	igd	1	1.34896e-06	0.0249	209829816	3301	prot-a-3269	Zinc finger protein 334 || id:prot-a-3269	TRUE	reported	igd	3	TRUE	0.43804	0.43804	0.00704465281099174	23.4051910685143
rs112603242	G	A	G	A	0.2326	0.000793404	0.06872	0.065732	FALSE	FALSE	FALSE	ukb-b-14486	5	160428277	0.00115741	462933	0.49	Non-cancer illness code, self-reported: osteoarthritis || id:ukb-b-14486	Non-cancer illness code, self-reported: osteoarthritis	Non-cancer illness code, self-reported: osteoarthritis || ||	TRUE	igd	5	2.5704e-06	0.0495	160428277	3301	prot-a-3269	Zinc finger protein 334 || id:prot-a-3269	TRUE	reported	igd	3	TRUE	0.93128	0.06872	0.00664458956997011	22.0671279998786
rs113310435	G	C	G	C	-0.3175	0.00188484	0.03668	0.036319	FALSE	TRUE	FALSE	ukb-b-14486	14	79217851	0.00152928	462933	0.22	Non-cancer illness code, self-reported: osteoarthritis || id:ukb-b-14486	Non-cancer illness code, self-reported: osteoarthritis	Non-cancer illness code, self-reported: osteoarthritis || ||	TRUE	igd	14	1.62181e-06	0.0662	79217851	3301	prot-a-3269	Zinc finger protein 334 || id:prot-a-3269	TRUE	reported	igd	3	FALSE	0.96332	0.03668	0.00692006483212711	22.9883749260609
rs1276175	G	A	G	A	0.1234	-0.000117222	0.32618	0.322458	FALSE	FALSE	FALSE	ukb-b-14486	5	30945798	0.00061485	462933	0.85	Non-cancer illness code, self-reported: osteoarthritis || id:ukb-b-14486	Non-cancer illness code, self-reported: osteoarthritis	Non-cancer illness code, self-reported: osteoarthritis || ||	TRUE	igd	5	2.5704e-06	0.0262	30945798	3301	prot-a-3269	Zinc finger protein 334 || id:prot-a-3269	TRUE	reported	igd	3	TRUE	0.67382	0.32618	0.00667534059336322	22.1699405214203
rs138624222	T	G	T	G	0.3273	0.00241015	0.03727	0.033294	FALSE	FALSE	FALSE	ukb-b-14486	21	26170466	0.00162978	462933	0.14	Non-cancer illness code, self-reported: osteoarthritis || id:ukb-b-14486	Non-cancer illness code, self-reported: osteoarthritis	Non-cancer illness code, self-reported: osteoarthritis || ||	TRUE	igd	21	1.62181e-06	0.0683	26170466	3301	prot-a-3269	Zinc finger protein 334 || id:prot-a-3269	TRUE	reported	igd	3	TRUE	0.96273	0.03727	0.00690866716684787	22.9502486124912
rs1508988	A	C	A	C	-0.1439	-0.000195156	0.28764	0.280884	FALSE	FALSE	FALSE	ukb-b-14486	4	127374395	0.000642917	462933	0.760001	Non-cancer illness code, self-reported: osteoarthritis || id:ukb-b-14486	Non-cancer illness code, self-reported: osteoarthritis	Non-cancer illness code, self-reported: osteoarthritis || ||	TRUE	igd	4	2.45471e-07	0.0279	127374395	3301	prot-a-3269	Zinc finger protein 334 || id:prot-a-3269	TRUE	reported	igd	3	TRUE	0.71236	0.28764	0.0079943252486908	26.5858146447021
rs17118962	T	G	T	G	-0.149	0.00179456	0.19666	0.191031	FALSE	FALSE	FALSE	ukb-b-14486	10	107154018	0.000730988	462933	0.0140001	Non-cancer illness code, self-reported: osteoarthritis || id:ukb-b-14486	Non-cancer illness code, self-reported: osteoarthritis	Non-cancer illness code, self-reported: osteoarthritis || ||	TRUE	igd	10	1.77828e-06	0.0312	107154018	3301	prot-a-3269	Zinc finger protein 334 || id:prot-a-3269	TRUE	reported	igd	3	TRUE	0.80334	0.19666	0.00686163454748341	22.79292912205
rs234748	G	T	G	T	0.1695	0.000453405	0.82427	0.82507	FALSE	FALSE	FALSE	ukb-b-14486	21	44392270	0.000758655	462933	0.55	Non-cancer illness code, self-reported: osteoarthritis || id:ukb-b-14486	Non-cancer illness code, self-reported: osteoarthritis	Non-cancer illness code, self-reported: osteoarthritis || ||	TRUE	igd	21	5.12861e-07	0.0338	44392270	3301	prot-a-3269	Zinc finger protein 334 || id:prot-a-3269	TRUE	reported	igd	3	TRUE	0.17573	0.17573	0.00756074194723054	25.1329111394214
rs35610560	A	G	A	G	-0.395	0.00231466	0.02143	0.022096	FALSE	FALSE	FALSE	ukb-b-14486	20	60297004	0.00194717	462933	0.23	Non-cancer illness code, self-reported: osteoarthritis || id:ukb-b-14486	Non-cancer illness code, self-reported: osteoarthritis	Non-cancer illness code, self-reported: osteoarthritis || ||	TRUE	igd	20	2.95121e-06	0.0845	60297004	3301	prot-a-3269	Zinc finger protein 334 || id:prot-a-3269	TRUE	reported	igd	3	TRUE	0.97857	0.02143	0.00657612172794347	21.8382364819142
rs4952755	G	C	G	C	0.1338	0.000386442	0.28795	0.294491	FALSE	TRUE	FALSE	ukb-b-14486	2	45447789	0.00063462	462933	0.54	Non-cancer illness code, self-reported: osteoarthritis || id:ukb-b-14486	Non-cancer illness code, self-reported: osteoarthritis	Non-cancer illness code, self-reported: osteoarthritis || ||	TRUE	igd	2	1.62181e-06	0.0279	45447789	3301	prot-a-3269	Zinc finger protein 334 || id:prot-a-3269	TRUE	reported	igd	3	FALSE	0.71205	0.28795	0.00691899427689717	22.9847937760761
rs62282538	T	C	T	C	-0.4927	0.00225396	0.01413	0.015689	FALSE	FALSE	FALSE	ukb-b-14486	3	177359867	0.00230262	462933	0.33	Non-cancer illness code, self-reported: osteoarthritis || id:ukb-b-14486	Non-cancer illness code, self-reported: osteoarthritis	Non-cancer illness code, self-reported: osteoarthritis || ||	TRUE	igd	3	3.63078e-06	0.1064	177359867	3301	prot-a-3269	Zinc finger protein 334 || id:prot-a-3269	TRUE	reported	igd	3	TRUE	0.98587	0.01413	0.00645393152726684	21.4298267428931
rs78932132	C	T	C	T	-0.4477	-0.00143245	0.01828	0.015646	FALSE	FALSE	FALSE	ukb-b-14486	2	64075925	0.00234328	462933	0.54	Non-cancer illness code, self-reported: osteoarthritis || id:ukb-b-14486	Non-cancer illness code, self-reported: osteoarthritis	Non-cancer illness code, self-reported: osteoarthritis || ||	TRUE	igd	2	1.69824e-06	0.0935	64075925	3301	prot-a-3269	Zinc finger protein 334 || id:prot-a-3269	TRUE	reported	igd	3	TRUE	0.98172	0.01828	0.00689762316422805	22.9133061701969
rs8177181	A	T	A	T	0.1511	-0.00017039	0.17629	0.171959	FALSE	TRUE	FALSE	ukb-b-14486	3	133463798	0.000757914	462933	0.82	Non-cancer illness code, self-reported: osteoarthritis || id:ukb-b-14486	Non-cancer illness code, self-reported: osteoarthritis	Non-cancer illness code, self-reported: osteoarthritis || ||	TRUE	igd	3	3.16228e-06	0.0324	133463798	3301	prot-a-3269	Zinc finger protein 334 || id:prot-a-3269	TRUE	reported	igd	3	FALSE	0.82371	0.17629	0.00654547811032469	21.7358035120597
rs11126243	T	G	T	G	0.133	-0.000761881	0.24443	0.244807	FALSE	FALSE	FALSE	ukb-b-14486	2	69931423	0.000670315	462933	0.26	Non-cancer illness code, self-reported: osteoarthritis || id:ukb-b-14486	Non-cancer illness code, self-reported: osteoarthritis	Non-cancer illness code, self-reported: osteoarthritis || ||	TRUE	igd	2	3.89045e-06	0.0288	69931423	3301	prot-a-1809	Lactotransferrin || id:prot-a-1809	TRUE	reported	igd	3	TRUE	0.75557	0.24443	0.00641912753543925	21.3135159163095
rs117505431	T	C	T	C	-0.5882	-0.00323356	0.00992	0.011248	FALSE	FALSE	FALSE	ukb-b-14486	12	69284934	0.00271375	462933	0.23	Non-cancer illness code, self-reported: osteoarthritis || id:ukb-b-14486	Non-cancer illness code, self-reported: osteoarthritis	Non-cancer illness code, self-reported: osteoarthritis || ||	TRUE	igd	12	2.45471e-06	0.1248	69284934	3301	prot-a-1809	Lactotransferrin || id:prot-a-1809	TRUE	reported	igd	3	TRUE	0.99008	0.00992	0.00668440261267569	22.2002395585241
rs142230135	A	T	A	T	-0.4561	0.00352622	0.01765	0.015856	FALSE	TRUE	FALSE	ukb-b-14486	2	5745647	0.00234893	462933	0.13	Non-cancer illness code, self-reported: osteoarthritis || id:ukb-b-14486	Non-cancer illness code, self-reported: osteoarthritis	Non-cancer illness code, self-reported: osteoarthritis || ||	TRUE	igd	2	3.63078e-06	0.0985	5745647	3301	prot-a-1809	Lactotransferrin || id:prot-a-1809	TRUE	reported	igd	3	FALSE	0.98235	0.01765	0.00645342680948333	21.4281399774936
rs1913623	A	T	A	T	-0.1839	-0.000878189	0.13601	0.13733	FALSE	TRUE	FALSE	ukb-b-14486	12	79394213	0.000832065	462933	0.29	Non-cancer illness code, self-reported: osteoarthritis || id:ukb-b-14486	Non-cancer illness code, self-reported: osteoarthritis	Non-cancer illness code, self-reported: osteoarthritis || ||	TRUE	igd	12	2.75423e-07	0.0358	79394213	3301	prot-a-1809	Lactotransferrin || id:prot-a-1809	TRUE	reported	igd	3	FALSE	0.86399	0.13601	0.00793038060607556	26.3714613450479
rs2074038	T	G	T	G	0.2003	0.00063989	0.10415	0.102306	FALSE	FALSE	FALSE	ukb-b-14486	11	44087989	0.000942952	462933	0.5	Non-cancer illness code, self-reported: osteoarthritis || id:ukb-b-14486	Non-cancer illness code, self-reported: osteoarthritis	Non-cancer illness code, self-reported: osteoarthritis || ||	TRUE	igd	11	4.89779e-07	0.0398	44087989	3301	prot-a-1809	Lactotransferrin || id:prot-a-1809	TRUE	reported	igd	3	TRUE	0.89585	0.10415	0.00761431294265959	25.3123545869748
rs34150571	T	A	T	A	-0.2591	-0.0017323	0.05996	0.054472	FALSE	TRUE	FALSE	ukb-b-14486	8	5135370	0.00129087	462933	0.18	Non-cancer illness code, self-reported: osteoarthritis || id:ukb-b-14486	Non-cancer illness code, self-reported: osteoarthritis	Non-cancer illness code, self-reported: osteoarthritis || ||	TRUE	igd	8	2.75423e-06	0.0552	5135370	3301	prot-a-1809	Lactotransferrin || id:prot-a-1809	TRUE	reported	igd	3	FALSE	0.94004	0.05996	0.00663013129683214	22.0187906210643
rs57054179	T	G	T	G	-0.2667	0.00191376	0.07064	0.068605	FALSE	FALSE	FALSE	ukb-b-14486	3	98176046	0.00114169	462933	0.0940005	Non-cancer illness code, self-reported: osteoarthritis || id:ukb-b-14486	Non-cancer illness code, self-reported: osteoarthritis	Non-cancer illness code, self-reported: osteoarthritis || ||	TRUE	igd	3	7.58578e-08	0.0496	98176046	3301	prot-a-1809	Lactotransferrin || id:prot-a-1809	TRUE	reported	igd	3	TRUE	0.92936	0.07064	0.0086826017701981	28.894785152599
rs61740470	T	C	T	C	-1.2313	-0.00395849	0.01144	0.01024	FALSE	FALSE	FALSE	ukb-b-14486	3	46491985	0.00284279	462933	0.16	Non-cancer illness code, self-reported: osteoarthritis || id:ukb-b-14486	Non-cancer illness code, self-reported: osteoarthritis	Non-cancer illness code, self-reported: osteoarthritis || ||	TRUE	igd	3	1.86209e-26	0.1157	46491985	3301	prot-a-1809	Lactotransferrin || id:prot-a-1809	TRUE	reported	igd	3	TRUE	0.98856	0.01144	0.0331714889325798	113.187334398902
rs62148457	G	C	G	C	-0.2231	-0.000144573	0.07709	0.083458	FALSE	TRUE	FALSE	ukb-b-14486	2	75675493	0.00104304	462933	0.89	Non-cancer illness code, self-reported: osteoarthritis || id:ukb-b-14486	Non-cancer illness code, self-reported: osteoarthritis	Non-cancer illness code, self-reported: osteoarthritis || ||	TRUE	igd	2	2.39883e-06	0.0473	75675493	3301	prot-a-1809	Lactotransferrin || id:prot-a-1809	TRUE	reported	igd	3	FALSE	0.92291	0.07709	0.00669443919940529	22.2337977258859
rs6774882	A	T	A	T	0.177	-0.000638459	0.1512	0.151211	FALSE	TRUE	FALSE	ukb-b-14486	3	46491948	0.000800877	462933	0.43	Non-cancer illness code, self-reported: osteoarthritis || id:ukb-b-14486	Non-cancer illness code, self-reported: osteoarthritis	Non-cancer illness code, self-reported: osteoarthritis || ||	TRUE	igd	3	4.16869e-07	0.035	46491948	3301	prot-a-1809	Lactotransferrin || id:prot-a-1809	TRUE	reported	igd	3	FALSE	0.8488	0.1512	0.00768799628176706	25.5591987585704
rs73406435	T	G	T	G	-0.2574	-0.00131808	0.08116	0.078586	FALSE	FALSE	FALSE	ukb-b-14486	12	115254617	0.00106904	462933	0.22	Non-cancer illness code, self-reported: osteoarthritis || id:ukb-b-14486	Non-cancer illness code, self-reported: osteoarthritis	Non-cancer illness code, self-reported: osteoarthritis || ||	TRUE	igd	12	1.69824e-08	0.0456	115254617	3301	prot-a-1809	Lactotransferrin || id:prot-a-1809	TRUE	reported	igd	3	TRUE	0.91884	0.08116	0.00956026500345418	31.8437489248201
rs79175909	G	T	G	T	-0.1758	0.000189467	0.13032	0.125908	FALSE	FALSE	FALSE	ukb-b-14486	9	25656157	0.00086908	462933	0.83	Non-cancer illness code, self-reported: osteoarthritis || id:ukb-b-14486	Non-cancer illness code, self-reported: osteoarthritis	Non-cancer illness code, self-reported: osteoarthritis || ||	TRUE	igd	9	3.98107e-06	0.0381	25656157	3301	prot-a-1809	Lactotransferrin || id:prot-a-1809	TRUE	reported	igd	3	TRUE	0.86968	0.13032	0.00640840828791892	21.2776950994677
rs7943048	C	A	C	A	0.1255	0.000365122	0.30998	0.294177	FALSE	FALSE	FALSE	ukb-b-14486	11	110915989	0.000629244	462933	0.56	Non-cancer illness code, self-reported: osteoarthritis || id:ukb-b-14486	Non-cancer illness code, self-reported: osteoarthritis	Non-cancer illness code, self-reported: osteoarthritis || ||	TRUE	igd	11	3.54813e-06	0.0271	110915989	3301	prot-a-1809	Lactotransferrin || id:prot-a-1809	TRUE	reported	igd	3	TRUE	0.69002	0.30998	0.00645492086380339	21.4331331077613
rs111278368	C	T	C	T	0.2189	-0.000625542	0.07956	0.084015	FALSE	FALSE	FALSE	ukb-b-14486	6	53530942	0.00103038	462933	0.54	Non-cancer illness code, self-reported: osteoarthritis || id:ukb-b-14486	Non-cancer illness code, self-reported: osteoarthritis	Non-cancer illness code, self-reported: osteoarthritis || ||	TRUE	igd	6	1.69824e-06	0.0457	53530942	3301	prot-a-3271	Zinc finger protein 382 || id:prot-a-3271	TRUE	reported	igd	3	TRUE	0.92044	0.07956	0.00690248535199979	22.9295701986713
rs114962582	T	A	T	A	-0.276	-0.000695128	0.04669	0.048173	FALSE	TRUE	FALSE	ukb-b-14486	5	24285154	0.00136391	462933	0.61	Non-cancer illness code, self-reported: osteoarthritis || id:ukb-b-14486	Non-cancer illness code, self-reported: osteoarthritis	Non-cancer illness code, self-reported: osteoarthritis || ||	TRUE	igd	5	3.63078e-06	0.0596	24285154	3301	prot-a-3271	Zinc finger protein 382 || id:prot-a-3271	TRUE	reported	igd	3	FALSE	0.95331	0.04669	0.00645457790429468	21.4319869355877
rs11773198	G	A	G	A	0.1925	-0.000387583	0.13489	0.129648	FALSE	FALSE	FALSE	ukb-b-14486	7	77966365	0.000857073	462933	0.649999	Non-cancer illness code, self-reported: osteoarthritis || id:ukb-b-14486	Non-cancer illness code, self-reported: osteoarthritis	Non-cancer illness code, self-reported: osteoarthritis || ||	TRUE	igd	7	1.86209e-07	0.0369	77966365	3301	prot-a-3271	Zinc finger protein 382 || id:prot-a-3271	TRUE	reported	igd	3	TRUE	0.86511	0.13489	0.0081770632777605	27.1985359024688
rs11980772	G	A	G	A	0.1483	-0.000198651	0.17918	0.177862	FALSE	FALSE	FALSE	ukb-b-14486	7	104913675	0.000748917	462933	0.79	Non-cancer illness code, self-reported: osteoarthritis || id:ukb-b-14486	Non-cancer illness code, self-reported: osteoarthritis	Non-cancer illness code, self-reported: osteoarthritis || ||	TRUE	igd	7	4.7863e-06	0.0324	104913675	3301	prot-a-3271	Zinc finger protein 382 || id:prot-a-3271	TRUE	reported	igd	3	TRUE	0.82082	0.17918	0.00630665593251807	20.9377048217042
rs1332441	C	T	C	T	-0.1432	-1.2017e-05	0.28179	0.281066	FALSE	FALSE	FALSE	ukb-b-14486	9	25301479	0.000639241	462933	0.99	Non-cancer illness code, self-reported: osteoarthritis || id:ukb-b-14486	Non-cancer illness code, self-reported: osteoarthritis	Non-cancer illness code, self-reported: osteoarthritis || ||	TRUE	igd	9	5.12861e-07	0.0285	25301479	3301	prot-a-3271	Zinc finger protein 382 || id:prot-a-3271	TRUE	reported	igd	3	TRUE	0.71821	0.28179	0.00759000255794084	25.2309211950565
rs147451860	A	G	A	G	0.3685	0.00100229	0.02984	0.022174	FALSE	FALSE	FALSE	ukb-b-14486	17	9624057	0.00195103	462933	0.61	Non-cancer illness code, self-reported: osteoarthritis || id:ukb-b-14486	Non-cancer illness code, self-reported: osteoarthritis	Non-cancer illness code, self-reported: osteoarthritis || ||	TRUE	igd	17	3.80189e-06	0.0797	9624057	3301	prot-a-3271	Zinc finger protein 382 || id:prot-a-3271	TRUE	reported	igd	3	TRUE	0.97016	0.02984	0.00643441925706539	21.3646180387873
rs2028560	A	G	A	G	0.1537	-0.000847989	0.17105	0.174234	FALSE	FALSE	FALSE	ukb-b-14486	1	166550043	0.00075602	462933	0.26	Non-cancer illness code, self-reported: osteoarthritis || id:ukb-b-14486	Non-cancer illness code, self-reported: osteoarthritis	Non-cancer illness code, self-reported: osteoarthritis || ||	TRUE	igd	1	2.81838e-06	0.0328	166550043	3301	prot-a-3271	Zinc finger protein 382 || id:prot-a-3271	TRUE	reported	igd	3	TRUE	0.82895	0.17105	0.00660807779915383	21.9450633453016
rs9649349	C	A	C	A	-0.1178	0.000504711	0.42359	0.419811	FALSE	FALSE	FALSE	ukb-b-14486	7	111665703	0.000586631	462933	0.39	Non-cancer illness code, self-reported: osteoarthritis || id:ukb-b-14486	Non-cancer illness code, self-reported: osteoarthritis	Non-cancer illness code, self-reported: osteoarthritis || ||	TRUE	igd	7	2.5704e-06	0.0251	111665703	3301	prot-a-3271	Zinc finger protein 382 || id:prot-a-3271	TRUE	reported	igd	3	TRUE	0.57641	0.42359	0.00662840977209008	22.0130352561303
rs111476850	A	G	A	G	-0.2543	-0.000948297	0.06217	0.06438	FALSE	FALSE	FALSE	ukb-b-14486	7	54076537	0.00116515	462933	0.42	Non-cancer illness code, self-reported: osteoarthritis || id:ukb-b-14486	Non-cancer illness code, self-reported: osteoarthritis	Non-cancer illness code, self-reported: osteoarthritis || ||	TRUE	igd	7	9.33254e-07	0.0519	54076537	3301	prot-a-896	Calcium uptake protein 3, mitochondrial || id:prot-a-896	TRUE	reported	igd	3	TRUE	0.93783	0.06217	0.0072204671337083	23.9935658275822
rs11899858	T	A	T	A	-0.1274	0.000482265	0.5066	0.504021	FALSE	TRUE	TRUE	ukb-b-14486	2	153911991	0.000577669	462933	0.4	Non-cancer illness code, self-reported: osteoarthritis || id:ukb-b-14486	Non-cancer illness code, self-reported: osteoarthritis	Non-cancer illness code, self-reported: osteoarthritis || ||	TRUE	igd	2	6.30957e-07	0.0256	153911991	3301	prot-a-896	Calcium uptake protein 3, mitochondrial || id:prot-a-896	TRUE	reported	igd	3	FALSE	0.4934	0.4934	0.00744675753444898	24.7511690608374
rs13057366	C	G	C	G	0.1991	-0.000326051	0.09816	0.101278	FALSE	TRUE	FALSE	ukb-b-14486	22	43962373	0.000960034	462933	0.73	Non-cancer illness code, self-reported: osteoarthritis || id:ukb-b-14486	Non-cancer illness code, self-reported: osteoarthritis	Non-cancer illness code, self-reported: osteoarthritis || ||	TRUE	igd	22	2.95121e-06	0.0426	43962373	3301	prot-a-896	Calcium uptake protein 3, mitochondrial || id:prot-a-896	TRUE	reported	igd	3	FALSE	0.90184	0.09816	0.00657375368675115	21.8303205628752
rs1352513	T	C	T	C	-0.1211	-0.00031254	0.36619	0.360967	FALSE	FALSE	FALSE	ukb-b-14486	2	36255746	0.000597614	462933	0.6	Non-cancer illness code, self-reported: osteoarthritis || id:ukb-b-14486	Non-cancer illness code, self-reported: osteoarthritis	Non-cancer illness code, self-reported: osteoarthritis || ||	TRUE	igd	2	2.95121e-06	0.0259	36255746	3301	prot-a-896	Calcium uptake protein 3, mitochondrial || id:prot-a-896	TRUE	reported	igd	3	TRUE	0.63381	0.36619	0.00657925107902883	21.8486973754992
rs137882096	T	C	T	C	0.2966	-0.000313319	0.04773	0.046529	FALSE	FALSE	FALSE	ukb-b-14486	10	21056931	0.00136788	462933	0.82	Non-cancer illness code, self-reported: osteoarthritis || id:ukb-b-14486	Non-cancer illness code, self-reported: osteoarthritis	Non-cancer illness code, self-reported: osteoarthritis || ||	TRUE	igd	10	2.0893e-06	0.0625	21056931	3301	prot-a-896	Calcium uptake protein 3, mitochondrial || id:prot-a-896	TRUE	reported	igd	3	TRUE	0.95227	0.04773	0.00677616337061282	22.5070745739594
rs146366077	C	T	C	T	-0.4179	-0.00333366	0.02436	0.020099	FALSE	FALSE	FALSE	ukb-b-14486	12	104192675	0.00213713	462933	0.12	Non-cancer illness code, self-reported: osteoarthritis || id:ukb-b-14486	Non-cancer illness code, self-reported: osteoarthritis	Non-cancer illness code, self-reported: osteoarthritis || ||	TRUE	igd	12	1.51356e-06	0.0869	104192675	3301	prot-a-896	Calcium uptake protein 3, mitochondrial || id:prot-a-896	TRUE	reported	igd	3	TRUE	0.97564	0.02436	0.00695709093020231	23.1122369125383
rs148240286	C	T	C	T	-0.2941	-0.00129978	0.05105	0.040833	FALSE	FALSE	FALSE	ukb-b-14486	22	19180815	0.00149994	462933	0.39	Non-cancer illness code, self-reported: osteoarthritis || id:ukb-b-14486	Non-cancer illness code, self-reported: osteoarthritis	Non-cancer illness code, self-reported: osteoarthritis || ||	TRUE	igd	22	2.75423e-06	0.0627	19180815	3301	prot-a-896	Calcium uptake protein 3, mitochondrial || id:prot-a-896	TRUE	reported	igd	3	TRUE	0.94895	0.05105	0.00662101256880611	21.9883053103177
rs34004637	A	G	A	G	-0.1183	0.000920614	0.44633	0.446047	FALSE	FALSE	FALSE	ukb-b-14486	4	31367047	0.000580879	462933	0.11	Non-cancer illness code, self-reported: osteoarthritis || id:ukb-b-14486	Non-cancer illness code, self-reported: osteoarthritis	Non-cancer illness code, self-reported: osteoarthritis || ||	TRUE	igd	4	2.75423e-06	0.0252	31367047	3301	prot-a-896	Calcium uptake protein 3, mitochondrial || id:prot-a-896	TRUE	reported	igd	3	TRUE	0.55367	0.44633	0.00663182603118846	22.0244564404352
rs4527404	C	G	C	G	0.1244	0.000645913	0.40559	0.418383	FALSE	TRUE	FALSE	ukb-b-14486	3	22045738	0.000583743	462933	0.27	Non-cancer illness code, self-reported: osteoarthritis || id:ukb-b-14486	Non-cancer illness code, self-reported: osteoarthritis	Non-cancer illness code, self-reported: osteoarthritis || ||	TRUE	igd	3	1.25893e-06	0.0257	22045738	3301	prot-a-896	Calcium uptake protein 3, mitochondrial || id:prot-a-896	TRUE	reported	igd	3	FALSE	0.59441	0.40559	0.0070478606005225	23.4159242913616
rs62336604	G	A	G	A	-0.1953	-0.00101161	0.09655	0.094724	FALSE	FALSE	FALSE	ukb-b-14486	4	184078229	0.000976738	462933	0.3	Non-cancer illness code, self-reported: osteoarthritis || id:ukb-b-14486	Non-cancer illness code, self-reported: osteoarthritis	Non-cancer illness code, self-reported: osteoarthritis || ||	TRUE	igd	4	4.46684e-06	0.0426	184078229	3301	prot-a-896	Calcium uptake protein 3, mitochondrial || id:prot-a-896	TRUE	reported	igd	3	TRUE	0.90345	0.09655	0.00632678892408491	21.0049706763822
rs6830019	T	A	T	A	0.3539	0.000611331	0.03037	0.027811	FALSE	TRUE	FALSE	ukb-b-14486	4	3083883	0.00174262	462933	0.73	Non-cancer illness code, self-reported: osteoarthritis || id:ukb-b-14486	Non-cancer illness code, self-reported: osteoarthritis	Non-cancer illness code, self-reported: osteoarthritis || ||	TRUE	igd	4	6.16595e-07	0.071	3083883	3301	prot-a-896	Calcium uptake protein 3, mitochondrial || id:prot-a-896	TRUE	reported	igd	3	FALSE	0.96963	0.03037	0.0074703746371419	24.8302572519397
rs7221257	A	G	A	G	0.2378	-0.000765931	0.06918	0.063493	FALSE	FALSE	FALSE	ukb-b-14486	17	6123455	0.00117808	462933	0.52	Non-cancer illness code, self-reported: osteoarthritis || id:ukb-b-14486	Non-cancer illness code, self-reported: osteoarthritis	Non-cancer illness code, self-reported: osteoarthritis || ||	TRUE	igd	17	3.46737e-06	0.0512	6123455	3301	prot-a-896	Calcium uptake protein 3, mitochondrial || id:prot-a-896	TRUE	reported	igd	3	TRUE	0.93082	0.06918	0.00649246206591869	21.5586007530492
rs78843487	A	C	A	C	-0.2826	0.000266533	0.04861	0.04515	FALSE	FALSE	FALSE	ukb-b-14486	10	4464980	0.0013904	462933	0.85	Non-cancer illness code, self-reported: osteoarthritis || id:ukb-b-14486	Non-cancer illness code, self-reported: osteoarthritis	Non-cancer illness code, self-reported: osteoarthritis || ||	TRUE	igd	10	2.04174e-06	0.0595	4464980	3301	prot-a-896	Calcium uptake protein 3, mitochondrial || id:prot-a-896	TRUE	reported	igd	3	TRUE	0.95139	0.04861	0.00678745643311735	22.5448408982425
rs79146746	A	G	A	G	0.574	-0.00582307	0.01228	0.014515	FALSE	FALSE	FALSE	ukb-b-14486	7	31110532	0.00239132	462933	0.015	Non-cancer illness code, self-reported: osteoarthritis || id:ukb-b-14486	Non-cancer illness code, self-reported: osteoarthritis	Non-cancer illness code, self-reported: osteoarthritis || ||	TRUE	igd	7	5.37032e-07	0.1145	31110532	3301	prot-a-896	Calcium uptake protein 3, mitochondrial || id:prot-a-896	TRUE	reported	igd	3	TRUE	0.98772	0.01228	0.0075556779509114	25.1159495865641
rs80331736	G	A	G	A	0.5324	-0.00330343	0.01339	0.012117	FALSE	FALSE	FALSE	ukb-b-14486	7	143708494	0.00274895	462933	0.23	Non-cancer illness code, self-reported: osteoarthritis || id:ukb-b-14486	Non-cancer illness code, self-reported: osteoarthritis	Non-cancer illness code, self-reported: osteoarthritis || ||	TRUE	igd	7	4.67735e-06	0.1163	143708494	3301	prot-a-896	Calcium uptake protein 3, mitochondrial || id:prot-a-896	TRUE	reported	igd	3	TRUE	0.98661	0.01339	0.00630845102949017	20.943702266412
rs11159253	C	T	C	T	0.1174	0.000254927	0.3541	0.362156	FALSE	FALSE	FALSE	ukb-b-14486	14	77698669	0.000596306	462933	0.67	Non-cancer illness code, self-reported: osteoarthritis || id:ukb-b-14486	Non-cancer illness code, self-reported: osteoarthritis	Non-cancer illness code, self-reported: osteoarthritis || ||	TRUE	igd	14	4.67735e-06	0.0256	77698669	3301	prot-a-1180	Grancalcin || id:prot-a-1180	TRUE	reported	igd	3	TRUE	0.6459	0.3541	0.00633071271038722	21.0180806619621
rs113454490	T	C	T	C	-0.3429	9.42031e-05	0.0317	0.031787	FALSE	FALSE	FALSE	ukb-b-14486	4	121595041	0.00164075	462933	0.95	Non-cancer illness code, self-reported: osteoarthritis || id:ukb-b-14486	Non-cancer illness code, self-reported: osteoarthritis	Non-cancer illness code, self-reported: osteoarthritis || ||	TRUE	igd	4	2.23872e-06	0.0725	121595041	3301	prot-a-1180	Grancalcin || id:prot-a-1180	TRUE	reported	igd	3	TRUE	0.9683	0.0317	0.00673101113816109	22.3560848005919
rs12037520	A	T	A	T	0.1613	-0.000662524	0.16049	0.153034	FALSE	TRUE	FALSE	ukb-b-14486	1	31018122	0.000805354	462933	0.41	Non-cancer illness code, self-reported: osteoarthritis || id:ukb-b-14486	Non-cancer illness code, self-reported: osteoarthritis	Non-cancer illness code, self-reported: osteoarthritis || ||	TRUE	igd	1	3.23594e-06	0.0346	31018122	3301	prot-a-1180	Grancalcin || id:prot-a-1180	TRUE	reported	igd	3	FALSE	0.83951	0.16049	0.00654065305772449	21.7196752980843
rs138831183	A	G	A	G	0.5	-0.00269395	0.0168	0.01445	FALSE	FALSE	FALSE	ukb-b-14486	19	54269058	0.0025749	462933	0.3	Non-cancer illness code, self-reported: osteoarthritis || id:ukb-b-14486	Non-cancer illness code, self-reported: osteoarthritis	Non-cancer illness code, self-reported: osteoarthritis || ||	TRUE	igd	19	3.31131e-06	0.1075	54269058	3301	prot-a-1180	Grancalcin || id:prot-a-1180	TRUE	reported	igd	3	TRUE	0.9832	0.0168	0.00651089459854557	21.6202081772425
rs17142215	C	G	C	G	-0.305	-0.000482553	0.03582	0.036607	FALSE	TRUE	FALSE	ukb-b-14486	10	6959638	0.00153867	462933	0.75	Non-cancer illness code, self-reported: osteoarthritis || id:ukb-b-14486	Non-cancer illness code, self-reported: osteoarthritis	Non-cancer illness code, self-reported: osteoarthritis || ||	TRUE	igd	10	4.67735e-06	0.0666	6959638	3301	prot-a-1180	Grancalcin || id:prot-a-1180	TRUE	reported	igd	3	FALSE	0.96418	0.03582	0.00631328188766098	20.9598423404095
rs184110925	A	G	A	G	-0.2407	0.000963031	0.07511	0.069397	FALSE	FALSE	FALSE	ukb-b-14486	19	54307908	0.0011481	462933	0.4	Non-cancer illness code, self-reported: osteoarthritis || id:ukb-b-14486	Non-cancer illness code, self-reported: osteoarthritis	Non-cancer illness code, self-reported: osteoarthritis || ||	TRUE	igd	19	1.09648e-06	0.0494	54307908	3301	prot-a-1180	Grancalcin || id:prot-a-1180	TRUE	reported	igd	3	TRUE	0.92489	0.07511	0.0071406947588519	23.7265762481128
rs298386	A	C	A	C	-0.1309	-0.00011777	0.39066	0.37617	FALSE	FALSE	FALSE	ukb-b-14486	5	73854583	0.000595835	462933	0.84	Non-cancer illness code, self-reported: osteoarthritis || id:ukb-b-14486	Non-cancer illness code, self-reported: osteoarthritis	Non-cancer illness code, self-reported: osteoarthritis || ||	TRUE	igd	5	3.54813e-07	0.0257	73854583	3301	prot-a-1180	Grancalcin || id:prot-a-1180	TRUE	reported	igd	3	TRUE	0.60934	0.39066	0.00779772189315587	25.9268549298282
rs540791352	G	C	G	C	0.3611	0.000167703	0.03462	0.025235	FALSE	TRUE	FALSE	ukb-b-14486	19	3612593	0.0019617	462933	0.93	Non-cancer illness code, self-reported: osteoarthritis || id:ukb-b-14486	Non-cancer illness code, self-reported: osteoarthritis	Non-cancer illness code, self-reported: osteoarthritis || ||	TRUE	igd	19	3.23594e-06	0.0776	3612593	3301	prot-a-1180	Grancalcin || id:prot-a-1180	TRUE	reported	igd	3	FALSE	0.96538	0.03462	0.00651698105301552	21.640551558381
rs62143206	T	G	T	G	0.5255	-0.000119171	0.2131	0.210609	FALSE	FALSE	FALSE	ukb-b-14486	19	54326212	0.000703245	462933	0.87	Non-cancer illness code, self-reported: osteoarthritis || id:ukb-b-14486	Non-cancer illness code, self-reported: osteoarthritis	Non-cancer illness code, self-reported: osteoarthritis || ||	TRUE	igd	19	3.54813e-75	0.0286	54326212	3301	prot-a-1180	Grancalcin || id:prot-a-1180	TRUE	reported	igd	3	TRUE	0.7869	0.2131	0.0927850582128359	337.403952409723
rs6465770	C	T	C	T	-0.2409	0.000192113	0.06345	0.064793	FALSE	FALSE	FALSE	ukb-b-14486	7	100014711	0.00116224	462933	0.87	Non-cancer illness code, self-reported: osteoarthritis || id:ukb-b-14486	Non-cancer illness code, self-reported: osteoarthritis	Non-cancer illness code, self-reported: osteoarthritis || ||	TRUE	igd	7	1.51356e-06	0.0501	100014711	3301	prot-a-1180	Grancalcin || id:prot-a-1180	TRUE	reported	igd	3	TRUE	0.93655	0.06345	0.00695538834331585	23.1065411112989
rs72722173	G	T	G	T	-0.2983	4.61676e-05	0.03912	0.037861	FALSE	FALSE	FALSE	ukb-b-14486	4	146391068	0.00149971	462933	0.98	Non-cancer illness code, self-reported: osteoarthritis || id:ukb-b-14486	Non-cancer illness code, self-reported: osteoarthritis	Non-cancer illness code, self-reported: osteoarthritis || ||	TRUE	igd	4	3.46737e-06	0.0643	146391068	3301	prot-a-1180	Grancalcin || id:prot-a-1180	TRUE	reported	igd	3	TRUE	0.96088	0.03912	0.00647763813515429	21.5090560898528
rs73047038	C	G	C	G	-0.2046	0.00169445	0.0899	0.084837	FALSE	TRUE	FALSE	ukb-b-14486	1	177032958	0.00102722	462933	0.0990011	Non-cancer illness code, self-reported: osteoarthritis || id:ukb-b-14486	Non-cancer illness code, self-reported: osteoarthritis	Non-cancer illness code, self-reported: osteoarthritis || ||	TRUE	igd	1	2.88403e-06	0.0437	177032958	3301	prot-a-1180	Grancalcin || id:prot-a-1180	TRUE	reported	igd	3	FALSE	0.9101	0.0899	0.00659672602654705	21.9071143932633
rs825779	G	A	G	A	0.1229	0.000686997	0.41893	0.408943	FALSE	FALSE	FALSE	ukb-b-14486	10	55471267	0.000583205	462933	0.24	Non-cancer illness code, self-reported: osteoarthritis || id:ukb-b-14486	Non-cancer illness code, self-reported: osteoarthritis	Non-cancer illness code, self-reported: osteoarthritis || ||	TRUE	igd	10	7.58578e-07	0.0249	55471267	3301	prot-a-1180	Grancalcin || id:prot-a-1180	TRUE	reported	igd	3	TRUE	0.58107	0.41893	0.00732598794284926	24.3467985762765
rs111961238	C	T	C	T	-0.2979	0.000642874	0.0457	0.039421	FALSE	FALSE	FALSE	ukb-b-14486	6	88906189	0.00151265	462933	0.67	Non-cancer illness code, self-reported: osteoarthritis || id:ukb-b-14486	Non-cancer illness code, self-reported: osteoarthritis	Non-cancer illness code, self-reported: osteoarthritis || ||	TRUE	igd	6	1.7378e-06	0.0623	88906189	3301	prot-a-484	Cadherin-3 || id:prot-a-484	TRUE	reported	igd	3	TRUE	0.9543	0.0457	0.00687894092704215	22.8508155284671
rs12141639	A	G	A	G	0.214	-0.000805007	0.08216	0.082065	FALSE	FALSE	FALSE	ukb-b-14486	1	58817022	0.00104593	462933	0.44	Non-cancer illness code, self-reported: osteoarthritis || id:ukb-b-14486	Non-cancer illness code, self-reported: osteoarthritis	Non-cancer illness code, self-reported: osteoarthritis || ||	TRUE	igd	1	4.0738e-06	0.0465	58817022	3301	prot-a-484	Cadherin-3 || id:prot-a-484	TRUE	reported	igd	3	TRUE	0.91784	0.08216	0.0063752689235953	21.1669572235352
rs12883148	C	T	C	T	0.117	0.000341654	0.50142	0.50526	FALSE	FALSE	FALSE	ukb-b-14486	14	55940839	0.00057273	462933	0.55	Non-cancer illness code, self-reported: osteoarthritis || id:ukb-b-14486	Non-cancer illness code, self-reported: osteoarthritis	Non-cancer illness code, self-reported: osteoarthritis || ||	TRUE	igd	14	1.90546e-06	0.0246	55940839	3301	prot-a-484	Cadherin-3 || id:prot-a-484	TRUE	reported	igd	3	TRUE	0.49858	0.49858	0.00680597085451492	22.6067587904878
rs13118425	T	C	T	C	-0.1361	-8.77681e-05	0.22973	0.236671	FALSE	FALSE	FALSE	ukb-b-14486	4	19680340	0.000677007	462933	0.9	Non-cancer illness code, self-reported: osteoarthritis || id:ukb-b-14486	Non-cancer illness code, self-reported: osteoarthritis	Non-cancer illness code, self-reported: osteoarthritis || ||	TRUE	igd	4	4.0738e-06	0.0295	19680340	3301	prot-a-484	Cadherin-3 || id:prot-a-484	TRUE	reported	igd	3	TRUE	0.77027	0.22973	0.00640671407445289	21.2720335684755
rs4241818	C	T	C	T	0.1461	0.000403348	0.51359	0.512142	FALSE	FALSE	FALSE	ukb-b-14486	4	187153786	0.00057191	462933	0.48	Non-cancer illness code, self-reported: osteoarthritis || id:ukb-b-14486	Non-cancer illness code, self-reported: osteoarthritis	Non-cancer illness code, self-reported: osteoarthritis || ||	TRUE	igd	4	3.23594e-09	0.0247	187153786	3301	prot-a-484	Cadherin-3 || id:prot-a-484	TRUE	reported	igd	3	TRUE	0.48641	0.48641	0.0104877464086394	34.9657877166518
rs45518731	T	C	T	C	0.377	-0.00276702	0.02523	0.023278	FALSE	FALSE	FALSE	ukb-b-14486	16	52643674	0.00191608	462933	0.15	Non-cancer illness code, self-reported: osteoarthritis || id:ukb-b-14486	Non-cancer illness code, self-reported: osteoarthritis	Non-cancer illness code, self-reported: osteoarthritis || ||	TRUE	igd	16	4.7863e-06	0.0824	52643674	3301	prot-a-484	Cadherin-3 || id:prot-a-484	TRUE	reported	igd	3	TRUE	0.97477	0.02523	0.00630140550803981	20.9201632026576
rs704	A	G	A	G	0.296	-0.000532864	0.46665	0.475574	FALSE	FALSE	FALSE	ukb-b-14486	17	26694861	0.000572666	462933	0.35	Non-cancer illness code, self-reported: osteoarthritis || id:ukb-b-14486	Non-cancer illness code, self-reported: osteoarthritis	Non-cancer illness code, self-reported: osteoarthritis || ||	TRUE	igd	17	1.51356e-34	0.0242	26694861	3301	prot-a-484	Cadherin-3 || id:prot-a-484	TRUE	reported	igd	3	TRUE	0.53335	0.46665	0.0433567936526794	149.516623659855
rs973565	A	T	A	T	-0.3472	-0.000610849	0.03711	0.036108	FALSE	TRUE	FALSE	ukb-b-14486	5	153941906	0.00155092	462933	0.69	Non-cancer illness code, self-reported: osteoarthritis || id:ukb-b-14486	Non-cancer illness code, self-reported: osteoarthritis	Non-cancer illness code, self-reported: osteoarthritis || ||	TRUE	igd	5	1.94984e-07	0.0667	153941906	3301	prot-a-484	Cadherin-3 || id:prot-a-484	TRUE	reported	igd	3	FALSE	0.96289	0.03711	0.0081416400709482	27.0797441239285
rs11218292	A	G	A	G	-0.1559	-8.90628e-05	0.17417	0.165784	FALSE	FALSE	FALSE	ukb-b-14486	11	121310564	0.000771384	462933	0.91	Non-cancer illness code, self-reported: osteoarthritis || id:ukb-b-14486	Non-cancer illness code, self-reported: osteoarthritis	Non-cancer illness code, self-reported: osteoarthritis || ||	TRUE	igd	11	1.86209e-06	0.0327	121310564	3301	prot-a-3274	Zinc finger protein 566 || id:prot-a-3274	TRUE	reported	igd	3	TRUE	0.82583	0.17417	0.00683865990930693	22.7160866317484
rs141659618	G	A	G	A	-0.6064	-0.00318838	0.01053	0.00949	FALSE	FALSE	FALSE	ukb-b-14486	3	14544784	0.00302307	462933	0.29	Non-cancer illness code, self-reported: osteoarthritis || id:ukb-b-14486	Non-cancer illness code, self-reported: osteoarthritis	Non-cancer illness code, self-reported: osteoarthritis || ||	TRUE	igd	3	3.0903e-06	0.13	14544784	3301	prot-a-3274	Zinc finger protein 566 || id:prot-a-3274	TRUE	reported	igd	3	TRUE	0.98947	0.01053	0.00654836509825139	21.7454536287193
rs60735430	T	C	T	C	-0.1448	-0.000124984	0.43874	0.341145	FALSE	FALSE	FALSE	ukb-b-14486	7	62623589	0.000673437	462933	0.85	Non-cancer illness code, self-reported: osteoarthritis || id:ukb-b-14486	Non-cancer illness code, self-reported: osteoarthritis	Non-cancer illness code, self-reported: osteoarthritis || ||	TRUE	igd	7	2.51189e-08	0.026	62623589	3301	prot-a-3274	Zinc finger protein 566 || id:prot-a-3274	TRUE	reported	igd	3	TRUE	0.56126	0.43874	0.00930857723265668	30.9975392789347
rs73219849	T	C	T	C	0.1928	0.000693659	0.10749	0.105442	FALSE	FALSE	FALSE	ukb-b-14486	8	26329278	0.000933131	462933	0.46	Non-cancer illness code, self-reported: osteoarthritis || id:ukb-b-14486	Non-cancer illness code, self-reported: osteoarthritis	Non-cancer illness code, self-reported: osteoarthritis || ||	TRUE	igd	8	1.31826e-06	0.0399	26329278	3301	prot-a-3274	Zinc finger protein 566 || id:prot-a-3274	TRUE	reported	igd	3	TRUE	0.89251	0.10749	0.00702363051251533	23.3348524424076
rs78553602	G	A	G	A	-0.2775	-0.000115728	0.04989	0.051251	FALSE	FALSE	FALSE	ukb-b-14486	7	15720354	0.00130384	462933	0.93	Non-cancer illness code, self-reported: osteoarthritis || id:ukb-b-14486	Non-cancer illness code, self-reported: osteoarthritis	Non-cancer illness code, self-reported: osteoarthritis || ||	TRUE	igd	7	1.54882e-06	0.0577	15720354	3301	prot-a-3274	Zinc finger protein 566 || id:prot-a-3274	TRUE	reported	igd	3	TRUE	0.95011	0.04989	0.00695819119075687	23.1159177133059
rs836992	A	G	A	G	-0.116	0.0006193	0.49226	0.501893	FALSE	FALSE	FALSE	ukb-b-14486	16	54215690	0.000576287	462933	0.28	Non-cancer illness code, self-reported: osteoarthritis || id:ukb-b-14486	Non-cancer illness code, self-reported: osteoarthritis	Non-cancer illness code, self-reported: osteoarthritis || ||	TRUE	igd	16	4.67735e-06	0.0253	54215690	3301	prot-a-3274	Zinc finger protein 566 || id:prot-a-3274	TRUE	reported	igd	3	TRUE	0.50774	0.49226	0.00632808677910066	21.0093070021313
rs11223984	T	C	T	C	-0.1631	0.000703465	0.15495	0.158125	FALSE	FALSE	FALSE	ukb-b-14486	11	134613731	0.000786642	462933	0.37	Non-cancer illness code, self-reported: osteoarthritis || id:ukb-b-14486	Non-cancer illness code, self-reported: osteoarthritis	Non-cancer illness code, self-reported: osteoarthritis || ||	TRUE	igd	11	2.18776e-06	0.0344	134613731	3301	prot-a-895	EF-hand calcium-binding domain-containing protein 14 || id:prot-a-895	TRUE	reported	igd	3	TRUE	0.84505	0.15495	0.0067639128451179	22.4661072675709
rs13202409	G	C	G	C	-0.2659	-0.00259659	0.05625	0.05381	FALSE	TRUE	FALSE	ukb-b-14486	6	132096993	0.00127344	462933	0.0409996	Non-cancer illness code, self-reported: osteoarthritis || id:ukb-b-14486	Non-cancer illness code, self-reported: osteoarthritis	Non-cancer illness code, self-reported: osteoarthritis || ||	TRUE	igd	6	1.02329e-06	0.0544	132096993	3301	prot-a-895	EF-hand calcium-binding domain-containing protein 14 || id:prot-a-895	TRUE	reported	igd	3	FALSE	0.94375	0.05625	0.00718557340309796	23.8767749760398
rs148905437	G	A	G	A	-0.5413	0.00301405	0.012	0.01096	FALSE	FALSE	FALSE	ukb-b-14486	1	93486096	0.00278323	462933	0.28	Non-cancer illness code, self-reported: osteoarthritis || id:ukb-b-14486	Non-cancer illness code, self-reported: osteoarthritis	Non-cancer illness code, self-reported: osteoarthritis || ||	TRUE	igd	1	3.23594e-06	0.1163	93486096	3301	prot-a-895	EF-hand calcium-binding domain-containing protein 14 || id:prot-a-895	TRUE	reported	igd	3	TRUE	0.988	0.012	0.00651974098133722	21.6497764320725
rs1564961	T	C	T	C	-0.1221	0.00122076	0.46059	0.451316	FALSE	FALSE	FALSE	ukb-b-14486	10	72663997	0.000574017	462933	0.0329997	Non-cancer illness code, self-reported: osteoarthritis || id:ukb-b-14486	Non-cancer illness code, self-reported: osteoarthritis	Non-cancer illness code, self-reported: osteoarthritis || ||	TRUE	igd	10	6.16595e-07	0.0245	72663997	3301	prot-a-895	EF-hand calcium-binding domain-containing protein 14 || id:prot-a-895	TRUE	reported	igd	3	TRUE	0.53941	0.46059	0.0074678949209322	24.8219530815003
rs35355572	T	C	T	C	-0.1822	0.00192699	0.11597	0.11921	FALSE	FALSE	FALSE	ukb-b-14486	15	95840228	0.000882633	462933	0.0290001	Non-cancer illness code, self-reported: osteoarthritis || id:ukb-b-14486	Non-cancer illness code, self-reported: osteoarthritis	Non-cancer illness code, self-reported: osteoarthritis || ||	TRUE	igd	15	1.94984e-06	0.0383	95840228	3301	prot-a-895	EF-hand calcium-binding domain-containing protein 14 || id:prot-a-895	TRUE	reported	igd	3	TRUE	0.88403	0.11597	0.00680904849435833	22.6170515839225
rs55804929	T	C	T	C	0.1787	-0.000147768	0.11365	0.108462	FALSE	FALSE	FALSE	ukb-b-14486	8	117409861	0.000922053	462933	0.87	Non-cancer illness code, self-reported: osteoarthritis || id:ukb-b-14486	Non-cancer illness code, self-reported: osteoarthritis	Non-cancer illness code, self-reported: osteoarthritis || ||	TRUE	igd	8	4.89779e-06	0.0391	117409861	3301	prot-a-895	EF-hand calcium-binding domain-containing protein 14 || id:prot-a-895	TRUE	reported	igd	3	TRUE	0.88635	0.11365	0.0062879721919833	20.8752834632697
rs624370	G	A	G	A	-0.142	0.000459773	0.22155	0.216982	FALSE	FALSE	FALSE	ukb-b-14486	1	21018524	0.000697473	462933	0.51	Non-cancer illness code, self-reported: osteoarthritis || id:ukb-b-14486	Non-cancer illness code, self-reported: osteoarthritis	Non-cancer illness code, self-reported: osteoarthritis || ||	TRUE	igd	1	1.09648e-06	0.0291	21018524	3301	prot-a-895	EF-hand calcium-binding domain-containing protein 14 || id:prot-a-895	TRUE	reported	igd	3	TRUE	0.77845	0.22155	0.00716182416975077	23.7972899422911
rs6719241	T	G	T	G	-0.3022	0.00184813	0.04978	0.049582	FALSE	FALSE	FALSE	ukb-b-14486	2	234215226	0.00132232	462933	0.16	Non-cancer illness code, self-reported: osteoarthritis || id:ukb-b-14486	Non-cancer illness code, self-reported: osteoarthritis	Non-cancer illness code, self-reported: osteoarthritis || ||	TRUE	igd	2	8.12831e-08	0.0563	234215226	3301	prot-a-895	EF-hand calcium-binding domain-containing protein 14 || id:prot-a-895	TRUE	reported	igd	3	TRUE	0.95022	0.04978	0.00865271555666416	28.7944588837643
rs7255036	C	G	C	G	-0.1242	-0.00095207	0.43077	0.22418	FALSE	TRUE	TRUE	ukb-b-14486	19	55338699	0.000698477	462933	0.17	Non-cancer illness code, self-reported: osteoarthritis || id:ukb-b-14486	Non-cancer illness code, self-reported: osteoarthritis	Non-cancer illness code, self-reported: osteoarthritis || ||	TRUE	igd	19	3.0903e-06	0.0266	55338699	3301	prot-a-895	EF-hand calcium-binding domain-containing protein 14 || id:prot-a-895	TRUE	reported	igd	3	FALSE	0.56923	0.43077	0.00656108347087289	21.7879670408252
rs72880510	T	C	T	C	0.2147	1.32524e-05	0.08482	0.077122	FALSE	FALSE	FALSE	ukb-b-14486	6	33729188	0.00110299	462933	0.99	Non-cancer illness code, self-reported: osteoarthritis || id:ukb-b-14486	Non-cancer illness code, self-reported: osteoarthritis	Non-cancer illness code, self-reported: osteoarthritis || ||	TRUE	igd	6	3.80189e-06	0.0465	33729188	3301	prot-a-895	EF-hand calcium-binding domain-containing protein 14 || id:prot-a-895	TRUE	reported	igd	3	TRUE	0.91518	0.08482	0.00641677643881224	21.3056591231161
rs74760766	T	A	T	A	0.4819	-0.000136043	0.01521	0.01648	FALSE	TRUE	FALSE	ukb-b-14486	14	79303457	0.00226783	462933	0.95	Non-cancer illness code, self-reported: osteoarthritis || id:ukb-b-14486	Non-cancer illness code, self-reported: osteoarthritis	Non-cancer illness code, self-reported: osteoarthritis || ||	TRUE	igd	14	1.77828e-06	0.1009	79303457	3301	prot-a-895	EF-hand calcium-binding domain-containing protein 14 || id:prot-a-895	TRUE	reported	igd	3	FALSE	0.98479	0.01521	0.00686270431273427	22.7965072160975
rs112506873	T	A	T	A	-0.6142	0.00561103	0.01176	0.009204	FALSE	TRUE	FALSE	ukb-b-14486	16	8373131	0.00311912	462933	0.0719996	Non-cancer illness code, self-reported: osteoarthritis || id:ukb-b-14486	Non-cancer illness code, self-reported: osteoarthritis	Non-cancer illness code, self-reported: osteoarthritis || ||	TRUE	igd	16	9.77237e-07	0.1254	8373131	3301	prot-a-3270	Zinc finger protein 358 || id:prot-a-3270	TRUE	reported	igd	3	FALSE	0.98824	0.01176	0.00721496533522969	23.9751505208375
rs117475975	A	G	A	G	0.3185	0.000405174	0.0348	0.035617	FALSE	FALSE	FALSE	ukb-b-14486	10	70790415	0.00155679	462933	0.79	Non-cancer illness code, self-reported: osteoarthritis || id:ukb-b-14486	Non-cancer illness code, self-reported: osteoarthritis	Non-cancer illness code, self-reported: osteoarthritis || ||	TRUE	igd	10	4.0738e-06	0.0691	70790415	3301	prot-a-3270	Zinc finger protein 358 || id:prot-a-3270	TRUE	reported	igd	3	TRUE	0.9652	0.0348	0.00639486062402145	21.2324235882035
rs12949110	G	A	G	A	-0.1155	-0.00017675	0.42075	0.421274	FALSE	FALSE	FALSE	ukb-b-14486	17	78433853	0.000583358	462933	0.760001	Non-cancer illness code, self-reported: osteoarthritis || id:ukb-b-14486	Non-cancer illness code, self-reported: osteoarthritis	Non-cancer illness code, self-reported: osteoarthritis || ||	TRUE	igd	17	4.67735e-06	0.0252	78433853	3301	prot-a-3270	Zinc finger protein 358 || id:prot-a-3270	TRUE	reported	igd	3	TRUE	0.57925	0.42075	0.00632357029824257	20.9942168198189
rs148257965	A	G	A	G	0.5313	-0.00484875	0.01752	0.015922	FALSE	FALSE	FALSE	ukb-b-14486	14	106611005	0.00244374	462933	0.0470002	Non-cancer illness code, self-reported: osteoarthritis || id:ukb-b-14486	Non-cancer illness code, self-reported: osteoarthritis	Non-cancer illness code, self-reported: osteoarthritis || ||	TRUE	igd	14	1.34896e-06	0.1099	106611005	3301	prot-a-3270	Zinc finger protein 358 || id:prot-a-3270	TRUE	reported	igd	3	TRUE	0.98248	0.01752	0.00703031384351184	23.3572139140715
rs1728368	T	C	T	C	-0.202	0.000230251	0.91393	0.908021	FALSE	FALSE	FALSE	ukb-b-14486	16	86386675	0.000996307	462933	0.82	Non-cancer illness code, self-reported: osteoarthritis || id:ukb-b-14486	Non-cancer illness code, self-reported: osteoarthritis	Non-cancer illness code, self-reported: osteoarthritis || ||	TRUE	igd	16	4.67735e-06	0.0441	86386675	3301	prot-a-3270	Zinc finger protein 358 || id:prot-a-3270	TRUE	reported	igd	3	TRUE	0.08607	0.08607	0.00631580073869082	20.9682579761559
rs77167433	T	C	T	C	-0.2752	-0.0013694	0.04543	0.040841	FALSE	FALSE	FALSE	ukb-b-14486	2	19413493	0.00144386	462933	0.34	Non-cancer illness code, self-reported: osteoarthritis || id:ukb-b-14486	Non-cancer illness code, self-reported: osteoarthritis	Non-cancer illness code, self-reported: osteoarthritis || ||	TRUE	igd	2	2.88403e-06	0.0588	19413493	3301	prot-a-3270	Zinc finger protein 358 || id:prot-a-3270	TRUE	reported	igd	3	TRUE	0.95457	0.04543	0.00659210761731555	21.8916753090848
rs80232645	G	A	G	A	0.1987	-0.000159222	0.09695	0.09143	FALSE	FALSE	FALSE	ukb-b-14486	18	39902573	0.000994876	462933	0.87	Non-cancer illness code, self-reported: osteoarthritis || id:ukb-b-14486	Non-cancer illness code, self-reported: osteoarthritis	Non-cancer illness code, self-reported: osteoarthritis || ||	TRUE	igd	18	2.95121e-06	0.0425	39902573	3301	prot-a-3270	Zinc finger protein 358 || id:prot-a-3270	TRUE	reported	igd	3	TRUE	0.90305	0.09695	0.0065781843879928	21.8451315996306
rs8110903	A	G	A	G	-0.1222	-0.000319893	0.4781	0.462629	FALSE	FALSE	FALSE	ukb-b-14486	19	5263767	0.000589167	462933	0.59	Non-cancer illness code, self-reported: osteoarthritis || id:ukb-b-14486	Non-cancer illness code, self-reported: osteoarthritis	Non-cancer illness code, self-reported: osteoarthritis || ||	TRUE	igd	19	1.69824e-06	0.0255	5263767	3301	prot-a-3270	Zinc finger protein 358 || id:prot-a-3270	TRUE	reported	igd	3	TRUE	0.5219	0.4781	0.00690884801860809	22.9508535726187
rs112733789	T	C	T	C	-0.3057	0.000276819	0.03996	0.035298	FALSE	FALSE	FALSE	ukb-b-14486	3	155848598	0.00158591	462933	0.86	Non-cancer illness code, self-reported: osteoarthritis || id:ukb-b-14486	Non-cancer illness code, self-reported: osteoarthritis	Non-cancer illness code, self-reported: osteoarthritis || ||	TRUE	igd	3	3.01995e-06	0.0655	155848598	3301	prot-a-482	Cadherin-15 || id:prot-a-482	TRUE	reported	igd	3	TRUE	0.96004	0.03996	0.00655550811475433	21.7693302919562
rs138545701	C	A	C	A	0.5254	-0.000177629	0.01265	0.013369	FALSE	FALSE	FALSE	ukb-b-14486	1	169034074	0.00251222	462933	0.94	Non-cancer illness code, self-reported: osteoarthritis || id:ukb-b-14486	Non-cancer illness code, self-reported: osteoarthritis	Non-cancer illness code, self-reported: osteoarthritis || ||	TRUE	igd	1	4.36516e-06	0.1144	169034074	3301	prot-a-482	Cadherin-15 || id:prot-a-482	TRUE	reported	igd	3	TRUE	0.98735	0.01265	0.00634916139684544	21.0797220054061
rs181065497	C	A	C	A	0.4402	-0.00157238	0.02342	0.019077	FALSE	FALSE	FALSE	ukb-b-14486	6	149041831	0.0022091	462933	0.48	Non-cancer illness code, self-reported: osteoarthritis || id:ukb-b-14486	Non-cancer illness code, self-reported: osteoarthritis	Non-cancer illness code, self-reported: osteoarthritis || ||	TRUE	igd	6	1.90546e-06	0.0924	149041831	3301	prot-a-482	Cadherin-15 || id:prot-a-482	TRUE	reported	igd	3	TRUE	0.97658	0.02342	0.00682864904677575	22.6826047526357
rs66892933	C	T	C	T	-0.1658	0.000661079	0.15769	0.161082	FALSE	FALSE	FALSE	ukb-b-14486	1	240062371	0.000786625	462933	0.4	Non-cancer illness code, self-reported: osteoarthritis || id:ukb-b-14486	Non-cancer illness code, self-reported: osteoarthritis	Non-cancer illness code, self-reported: osteoarthritis || ||	TRUE	igd	1	1.86209e-06	0.0348	240062371	3301	prot-a-482	Cadherin-15 || id:prot-a-482	TRUE	reported	igd	3	TRUE	0.84231	0.15769	0.00682949909616396	22.68544776324
rs704	A	G	A	G	-0.1225	-0.000532864	0.46665	0.475574	FALSE	FALSE	FALSE	ukb-b-14486	17	26694861	0.000572666	462933	0.35	Non-cancer illness code, self-reported: osteoarthritis || id:ukb-b-14486	Non-cancer illness code, self-reported: osteoarthritis	Non-cancer illness code, self-reported: osteoarthritis || ||	TRUE	igd	17	6.45654e-07	0.0246	26694861	3301	prot-a-482	Cadherin-15 || id:prot-a-482	TRUE	reported	igd	3	TRUE	0.53335	0.46665	0.00745600524636453	24.7821370516296
rs70940825	C	T	C	T	0.5087	-0.00152635	0.01327	0.009313	FALSE	FALSE	FALSE	ukb-b-14486	11	71941687	0.00299772	462933	0.61	Non-cancer illness code, self-reported: osteoarthritis || id:ukb-b-14486	Non-cancer illness code, self-reported: osteoarthritis	Non-cancer illness code, self-reported: osteoarthritis || ||	TRUE	igd	11	4.46684e-06	0.1109	71941687	3301	prot-a-482	Cadherin-15 || id:prot-a-482	TRUE	reported	igd	3	TRUE	0.98673	0.01327	0.00633367001453051	21.027961547456
rs72710003	T	A	T	A	-0.2525	-0.00070419	0.06149	0.060867	FALSE	TRUE	FALSE	ukb-b-14486	1	157722895	0.00122075	462933	0.56	Non-cancer illness code, self-reported: osteoarthritis || id:ukb-b-14486	Non-cancer illness code, self-reported: osteoarthritis	Non-cancer illness code, self-reported: osteoarthritis || ||	TRUE	igd	1	2.0893e-06	0.0532	157722895	3301	prot-a-482	Cadherin-15 || id:prot-a-482	TRUE	reported	igd	3	FALSE	0.93851	0.06149	0.00677798050203698	22.5131513772947
rs72806392	T	C	T	C	-0.188	0.000673759	0.10447	0.099839	FALSE	FALSE	FALSE	ukb-b-14486	16	83485921	0.000954365	462933	0.48	Non-cancer illness code, self-reported: osteoarthritis || id:ukb-b-14486	Non-cancer illness code, self-reported: osteoarthritis	Non-cancer illness code, self-reported: osteoarthritis || ||	TRUE	igd	16	2.75423e-06	0.0401	83485921	3301	prot-a-482	Cadherin-15 || id:prot-a-482	TRUE	reported	igd	3	TRUE	0.89553	0.10447	0.00661453365869288	21.9666456570953
rs77492256	T	C	T	C	-0.4234	-0.00062544	0.01898	0.015954	FALSE	FALSE	FALSE	ukb-b-14486	2	180294914	0.00228361	462933	0.780001	Non-cancer illness code, self-reported: osteoarthritis || id:ukb-b-14486	Non-cancer illness code, self-reported: osteoarthritis	Non-cancer illness code, self-reported: osteoarthritis || ||	TRUE	igd	2	3.98107e-06	0.0918	180294914	3301	prot-a-482	Cadherin-15 || id:prot-a-482	TRUE	reported	igd	3	TRUE	0.98102	0.01898	0.00640296470122918	21.2595044056299
rs79638721	A	G	A	G	0.1806	-0.00183806	0.12149	0.123238	FALSE	FALSE	FALSE	ukb-b-14486	7	83554841	0.000874835	462933	0.0359998	Non-cancer illness code, self-reported: osteoarthritis || id:ukb-b-14486	Non-cancer illness code, self-reported: osteoarthritis	Non-cancer illness code, self-reported: osteoarthritis || ||	TRUE	igd	7	2.39883e-06	0.0383	83554841	3301	prot-a-482	Cadherin-15 || id:prot-a-482	TRUE	reported	igd	3	TRUE	0.87851	0.12149	0.00669078208575998	22.2215697819366
rs112840031	A	G	A	G	0.6063	-0.00113702	0.0097	0.009192	FALSE	FALSE	FALSE	ukb-b-14486	5	57947688	0.00306968	462933	0.709999	Non-cancer illness code, self-reported: osteoarthritis || id:ukb-b-14486	Non-cancer illness code, self-reported: osteoarthritis	Non-cancer illness code, self-reported: osteoarthritis || ||	TRUE	igd	5	3.80189e-06	0.1311	57947688	3301	prot-a-2218	Calcium/calmodulin-dependent 3',5'-cyclic nucleotide phosphodiesterase 1A || id:prot-a-2218	TRUE	reported	igd	3	TRUE	0.9903	0.0097	0.0064375320807528	21.3750207159894
rs11939778	G	A	G	A	0.2725	-0.00017452	0.0542	0.051016	FALSE	FALSE	FALSE	ukb-b-14486	4	106451263	0.00130641	462933	0.89	Non-cancer illness code, self-reported: osteoarthritis || id:ukb-b-14486	Non-cancer illness code, self-reported: osteoarthritis	Non-cancer illness code, self-reported: osteoarthritis || ||	TRUE	igd	4	8.51138e-07	0.0553	106451263	3301	prot-a-2218	Calcium/calmodulin-dependent 3',5'-cyclic nucleotide phosphodiesterase 1A || id:prot-a-2218	TRUE	reported	igd	3	TRUE	0.9458	0.0542	0.00730220938075972	24.2671928705504
rs179622	A	G	A	G	0.316	-0.00422752	0.03384	0.033999	FALSE	FALSE	FALSE	ukb-b-14486	16	13823972	0.0015909	462933	0.00790005	Non-cancer illness code, self-reported: osteoarthritis || id:ukb-b-14486	Non-cancer illness code, self-reported: osteoarthritis	Non-cancer illness code, self-reported: osteoarthritis || ||	TRUE	igd	16	4.7863e-06	0.0691	13823972	3301	prot-a-2218	Calcium/calmodulin-dependent 3',5'-cyclic nucleotide phosphodiesterase 1A || id:prot-a-2218	TRUE	reported	igd	3	TRUE	0.96616	0.03384	0.00629549386969507	20.9004126961266
rs1972498	A	G	A	G	0.1563	0.000815019	0.73165	0.73485	FALSE	FALSE	FALSE	ukb-b-14486	17	5951088	0.000652567	462933	0.21	Non-cancer illness code, self-reported: osteoarthritis || id:ukb-b-14486	Non-cancer illness code, self-reported: osteoarthritis	Non-cancer illness code, self-reported: osteoarthritis || ||	TRUE	igd	17	4.7863e-08	0.0286	5951088	3301	prot-a-2218	Calcium/calmodulin-dependent 3',5'-cyclic nucleotide phosphodiesterase 1A || id:prot-a-2218	TRUE	reported	igd	3	TRUE	0.26835	0.26835	0.00896661760779388	29.8485116784949
rs34077392	C	T	C	T	-0.1181	-0.000615328	0.3692	0.367586	FALSE	FALSE	FALSE	ukb-b-14486	2	242688434	0.000593797	462933	0.3	Non-cancer illness code, self-reported: osteoarthritis || id:ukb-b-14486	Non-cancer illness code, self-reported: osteoarthritis	Non-cancer illness code, self-reported: osteoarthritis || ||	TRUE	igd	2	3.98107e-06	0.0256	242688434	3301	prot-a-2218	Calcium/calmodulin-dependent 3',5'-cyclic nucleotide phosphodiesterase 1A || id:prot-a-2218	TRUE	reported	igd	3	TRUE	0.6308	0.3692	0.00640594674399444	21.2694693966657
rs34204229	G	A	G	A	-0.2528	-0.00122167	0.05616	0.050113	FALSE	FALSE	FALSE	ukb-b-14486	16	7305645	0.00131758	462933	0.35	Non-cancer illness code, self-reported: osteoarthritis || id:ukb-b-14486	Non-cancer illness code, self-reported: osteoarthritis	Non-cancer illness code, self-reported: osteoarthritis || ||	TRUE	igd	16	3.71535e-06	0.0546	7305645	3301	prot-a-2218	Calcium/calmodulin-dependent 3',5'-cyclic nucleotide phosphodiesterase 1A || id:prot-a-2218	TRUE	reported	igd	3	TRUE	0.94384	0.05616	0.00645226309848126	21.4242508651595
rs34263900	A	T	A	T	-0.242	-0.000261955	0.06703	0.063522	FALSE	TRUE	FALSE	ukb-b-14486	12	123066369	0.00117702	462933	0.82	Non-cancer illness code, self-reported: osteoarthritis || id:ukb-b-14486	Non-cancer illness code, self-reported: osteoarthritis	Non-cancer illness code, self-reported: osteoarthritis || ||	TRUE	igd	12	2.13796e-06	0.0511	123066369	3301	prot-a-2218	Calcium/calmodulin-dependent 3',5'-cyclic nucleotide phosphodiesterase 1A || id:prot-a-2218	TRUE	reported	igd	3	FALSE	0.93297	0.06703	0.00674842876778025	22.4143280007981
rs62341768	C	T	C	T	-0.1676	0.000254676	0.18362	0.18294	FALSE	FALSE	FALSE	ukb-b-14486	5	7261949	0.000740424	462933	0.73	Non-cancer illness code, self-reported: osteoarthritis || id:ukb-b-14486	Non-cancer illness code, self-reported: osteoarthritis	Non-cancer illness code, self-reported: osteoarthritis || ||	TRUE	igd	5	1.31826e-07	0.0318	7261949	3301	prot-a-2218	Calcium/calmodulin-dependent 3',5'-cyclic nucleotide phosphodiesterase 1A || id:prot-a-2218	TRUE	reported	igd	3	TRUE	0.81638	0.18362	0.00834466710613443	27.7607106723278
rs77265252	A	G	A	G	0.4537	0.00334186	0.02211	0.014043	FALSE	FALSE	FALSE	ukb-b-14486	6	1777582	0.00271898	462933	0.22	Non-cancer illness code, self-reported: osteoarthritis || id:ukb-b-14486	Non-cancer illness code, self-reported: osteoarthritis	Non-cancer illness code, self-reported: osteoarthritis || ||	TRUE	igd	6	2.88403e-06	0.0969	1777582	3301	prot-a-2218	Calcium/calmodulin-dependent 3',5'-cyclic nucleotide phosphodiesterase 1A || id:prot-a-2218	TRUE	reported	igd	3	TRUE	0.97789	0.02211	0.00659735406807197	21.9092139121007
rs1150762	A	G	A	G	-0.304	0.00438408	0.04009	0.039247	FALSE	FALSE	FALSE	ukb-b-14486	6	32230665	0.00147295	462933	0.00290001	Non-cancer illness code, self-reported: osteoarthritis || id:ukb-b-14486	Non-cancer illness code, self-reported: osteoarthritis	Non-cancer illness code, self-reported: osteoarthritis || ||	TRUE	igd	6	1.12202e-06	0.0624	32230665	3301	prot-a-2947	Calcineurin B homologous protein 3 || id:prot-a-2947	TRUE	reported	igd	3	TRUE	0.95991	0.04009	0.00713873125563955	23.7200051545355
rs13074611	A	C	A	C	0.1324	-0.00154098	0.29612	0.288	FALSE	FALSE	FALSE	ukb-b-14486	3	15733792	0.000632981	462933	0.015	Non-cancer illness code, self-reported: osteoarthritis || id:ukb-b-14486	Non-cancer illness code, self-reported: osteoarthritis	Non-cancer illness code, self-reported: osteoarthritis || ||	TRUE	igd	3	1.31826e-06	0.0274	15733792	3301	prot-a-2947	Calcineurin B homologous protein 3 || id:prot-a-2947	TRUE	reported	igd	3	TRUE	0.70388	0.29612	0.00702373612969419	23.3352058200734
rs356283	G	T	G	T	0.1202	-0.000401045	0.36686	0.369095	FALSE	FALSE	FALSE	ukb-b-14486	1	80975190	0.000594461	462933	0.5	Non-cancer illness code, self-reported: osteoarthritis || id:ukb-b-14486	Non-cancer illness code, self-reported: osteoarthritis	Non-cancer illness code, self-reported: osteoarthritis || ||	TRUE	igd	1	2.75423e-06	0.0256	80975190	3301	prot-a-2947	Calcineurin B homologous protein 3 || id:prot-a-2947	TRUE	reported	igd	3	TRUE	0.63314	0.36686	0.00663426258364323	22.0326023327152
rs62143206	T	G	T	G	0.1405	-0.000119171	0.2131	0.210609	FALSE	FALSE	FALSE	ukb-b-14486	19	54326212	0.000703245	462933	0.87	Non-cancer illness code, self-reported: osteoarthritis || id:ukb-b-14486	Non-cancer illness code, self-reported: osteoarthritis	Non-cancer illness code, self-reported: osteoarthritis || ||	TRUE	igd	19	2.75423e-06	0.03	54326212	3301	prot-a-2947	Calcineurin B homologous protein 3 || id:prot-a-2947	TRUE	reported	igd	3	TRUE	0.7869	0.2131	0.00660067689518992	21.9203220404591
rs704	A	G	A	G	0.1484	-0.000532864	0.46665	0.475574	FALSE	FALSE	FALSE	ukb-b-14486	17	26694861	0.000572666	462933	0.35	Non-cancer illness code, self-reported: osteoarthritis || id:ukb-b-14486	Non-cancer illness code, self-reported: osteoarthritis	Non-cancer illness code, self-reported: osteoarthritis || ||	TRUE	igd	17	1.54882e-09	0.0246	26694861	3301	prot-a-2947	Calcineurin B homologous protein 3 || id:prot-a-2947	TRUE	reported	igd	3	TRUE	0.53335	0.46665	0.0109041158757494	36.3692528211736
rs78282009	C	T	C	T	-0.227	-0.00110477	0.07032	0.064612	FALSE	FALSE	FALSE	ukb-b-14486	2	139291108	0.00117368	462933	0.35	Non-cancer illness code, self-reported: osteoarthritis || id:ukb-b-14486	Non-cancer illness code, self-reported: osteoarthritis	Non-cancer illness code, self-reported: osteoarthritis || ||	TRUE	igd	2	3.98107e-06	0.0492	139291108	3301	prot-a-2947	Calcineurin B homologous protein 3 || id:prot-a-2947	TRUE	reported	igd	3	TRUE	0.92968	0.07032	0.00640743658861088	21.2744479822311
rs9348431	C	T	C	T	0.1208	-7.46431e-05	0.40731	0.399437	FALSE	FALSE	FALSE	ukb-b-14486	6	20507551	0.000585563	462933	0.9	Non-cancer illness code, self-reported: osteoarthritis || id:ukb-b-14486	Non-cancer illness code, self-reported: osteoarthritis	Non-cancer illness code, self-reported: osteoarthritis || ||	TRUE	igd	6	1.99526e-06	0.0254	20507551	3301	prot-a-2947	Calcineurin B homologous protein 3 || id:prot-a-2947	TRUE	reported	igd	3	TRUE	0.59269	0.40731	0.0068054249617748	22.6049331250435
rs116684805	A	G	A	G	-0.3905	-0.00328219	0.02918	0.023707	FALSE	FALSE	FALSE	ukb-b-14486	3	48822253	0.00188549	462933	0.0819993	Non-cancer illness code, self-reported: osteoarthritis || id:ukb-b-14486	Non-cancer illness code, self-reported: osteoarthritis	Non-cancer illness code, self-reported: osteoarthritis || ||	TRUE	igd	3	1.47911e-07	0.0743	48822253	3301	prot-a-2357	PR domain zinc finger protein 1 || id:prot-a-2357	TRUE	reported	igd	3	TRUE	0.97082	0.02918	0.00829850561611344	27.605857390148
rs11713251	T	A	T	A	-0.8401	-7.09339e-06	0.01754	0.015481	FALSE	TRUE	FALSE	ukb-b-14486	3	49340007	0.00231554	462933	1	Non-cancer illness code, self-reported: osteoarthritis || id:ukb-b-14486	Non-cancer illness code, self-reported: osteoarthritis	Non-cancer illness code, self-reported: osteoarthritis || ||	TRUE	igd	3	1.54882e-19	0.0929	49340007	3301	prot-a-2357	PR domain zinc finger protein 1 || id:prot-a-2357	TRUE	reported	igd	3	FALSE	0.98246	0.01754	0.024174482592666	81.7273340884718
rs12024077	A	T	A	T	0.1586	-0.000213398	0.16057	0.158498	FALSE	TRUE	FALSE	ukb-b-14486	1	208327214	0.000786087	462933	0.79	Non-cancer illness code, self-reported: osteoarthritis || id:ukb-b-14486	Non-cancer illness code, self-reported: osteoarthritis	Non-cancer illness code, self-reported: osteoarthritis || ||	TRUE	igd	1	2.75423e-06	0.0338	208327214	3301	prot-a-2357	PR domain zinc finger protein 1 || id:prot-a-2357	TRUE	reported	igd	3	FALSE	0.83943	0.16057	0.0066258302320198	22.0044114299235
rs13253878	T	A	T	A	-0.1239	-0.00104344	0.35607	0.355935	FALSE	TRUE	FALSE	ukb-b-14486	8	134681014	0.000602377	462933	0.0830004	Non-cancer illness code, self-reported: osteoarthritis || id:ukb-b-14486	Non-cancer illness code, self-reported: osteoarthritis	Non-cancer illness code, self-reported: osteoarthritis || ||	TRUE	igd	8	1.58489e-06	0.0258	134681014	3301	prot-a-2357	PR domain zinc finger protein 1 || id:prot-a-2357	TRUE	reported	igd	3	FALSE	0.64393	0.35607	0.00693799594993078	23.0483580536504
rs138328584	A	G	A	G	0.4766	0.00263798	0.02483	0.017111	FALSE	FALSE	FALSE	ukb-b-14486	3	49016013	0.00228384	462933	0.25	Non-cancer illness code, self-reported: osteoarthritis || id:ukb-b-14486	Non-cancer illness code, self-reported: osteoarthritis	Non-cancer illness code, self-reported: osteoarthritis || ||	TRUE	igd	3	2.51189e-08	0.0855	49016013	3301	prot-a-2357	PR domain zinc finger protein 1 || id:prot-a-2357	TRUE	reported	igd	3	TRUE	0.97517	0.02483	0.0093252698382641	31.0536488514356
rs192977455	G	A	G	A	-0.464	0.00178328	0.01909	0.01323	FALSE	FALSE	FALSE	ukb-b-14486	13	108721377	0.00267744	462933	0.51	Non-cancer illness code, self-reported: osteoarthritis || id:ukb-b-14486	Non-cancer illness code, self-reported: osteoarthritis	Non-cancer illness code, self-reported: osteoarthritis || ||	TRUE	igd	13	3.0903e-06	0.0994	108721377	3301	prot-a-2357	PR domain zinc finger protein 1 || id:prot-a-2357	TRUE	reported	igd	3	TRUE	0.98091	0.01909	0.00655783157442849	21.7770968976746
rs2232613	T	C	T	C	-0.5424	0.00126319	0.0768	0.081709	FALSE	FALSE	FALSE	ukb-b-14486	20	36997655	0.00104056	462933	0.22	Non-cancer illness code, self-reported: osteoarthritis || id:ukb-b-14486	Non-cancer illness code, self-reported: osteoarthritis	Non-cancer illness code, self-reported: osteoarthritis || ||	TRUE	igd	20	4.2658e-33	0.0453	36997655	3301	prot-a-2357	PR domain zinc finger protein 1 || id:prot-a-2357	TRUE	reported	igd	3	TRUE	0.9232	0.0768	0.0416230401325066	143.278078613372
rs36024854	C	T	C	T	0.2132	-0.000898553	0.07976	0.07632	FALSE	FALSE	FALSE	ukb-b-14486	10	79188806	0.00107696	462933	0.4	Non-cancer illness code, self-reported: osteoarthritis || id:ukb-b-14486	Non-cancer illness code, self-reported: osteoarthritis	Non-cancer illness code, self-reported: osteoarthritis || ||	TRUE	igd	10	2.69153e-06	0.0454	79188806	3301	prot-a-2357	PR domain zinc finger protein 1 || id:prot-a-2357	TRUE	reported	igd	3	TRUE	0.92024	0.07976	0.00663629158964347	22.0393857444909
rs73076330	G	T	G	T	0.3083	-0.00257973	0.03878	0.038525	FALSE	FALSE	FALSE	ukb-b-14486	3	48509515	0.00148448	462933	0.0819993	Non-cancer illness code, self-reported: osteoarthritis || id:ukb-b-14486	Non-cancer illness code, self-reported: osteoarthritis	Non-cancer illness code, self-reported: osteoarthritis || ||	TRUE	igd	3	1.12202e-06	0.0634	48509515	3301	prot-a-2357	PR domain zinc finger protein 1 || id:prot-a-2357	TRUE	reported	igd	3	TRUE	0.96122	0.03878	0.00711251257140054	23.6322637460347
rs75455092	T	C	T	C	0.3741	-0.00115246	0.02988	0.029044	FALSE	FALSE	FALSE	ukb-b-14486	8	3465889	0.00170765	462933	0.5	Non-cancer illness code, self-reported: osteoarthritis || id:ukb-b-14486	Non-cancer illness code, self-reported: osteoarthritis	Non-cancer illness code, self-reported: osteoarthritis || ||	TRUE	igd	8	3.31131e-07	0.0733	3465889	3301	prot-a-2357	PR domain zinc finger protein 1 || id:prot-a-2357	TRUE	reported	igd	3	TRUE	0.97012	0.02988	0.00782903896761737	26.0318035586276
rs116959747	T	C	T	C	0.34	-0.0032963	0.03894	0.035237	FALSE	FALSE	FALSE	ukb-b-14486	11	95326094	0.00162034	462933	0.0420001	Non-cancer illness code, self-reported: osteoarthritis || id:ukb-b-14486	Non-cancer illness code, self-reported: osteoarthritis	Non-cancer illness code, self-reported: osteoarthritis || ||	TRUE	igd	11	4.46684e-06	0.0741	95326094	3301	prot-a-3273	Zinc finger protein 415 || id:prot-a-3273	TRUE	reported	igd	3	TRUE	0.96106	0.03894	0.00633745391388849	21.04060432213
rs12453825	T	C	T	C	0.1476	-0.000464038	0.30662	0.323544	FALSE	FALSE	FALSE	ukb-b-14486	17	17819635	0.00061182	462933	0.450001	Non-cancer illness code, self-reported: osteoarthritis || id:ukb-b-14486	Non-cancer illness code, self-reported: osteoarthritis	Non-cancer illness code, self-reported: osteoarthritis || ||	TRUE	igd	17	5.7544e-08	0.0272	17819635	3301	prot-a-3273	Zinc finger protein 415 || id:prot-a-3273	TRUE	reported	igd	3	TRUE	0.69338	0.30662	0.00884163198860259	29.428742037382
rs12742400	T	C	T	C	0.3392	-0.00347342	0.03772	0.033858	FALSE	FALSE	FALSE	ukb-b-14486	1	2979855	0.00160902	462933	0.0309999	Non-cancer illness code, self-reported: osteoarthritis || id:ukb-b-14486	Non-cancer illness code, self-reported: osteoarthritis	Non-cancer illness code, self-reported: osteoarthritis || ||	TRUE	igd	1	5.24807e-07	0.0676	2979855	3301	prot-a-3273	Zinc finger protein 415 || id:prot-a-3273	TRUE	reported	igd	3	TRUE	0.96228	0.03772	0.00756959825825471	25.1625752396899
rs142120150	C	G	C	G	-0.2755	0.0019041	0.05684	0.045562	FALSE	TRUE	FALSE	ukb-b-14486	8	21315016	0.00145027	462933	0.19	Non-cancer illness code, self-reported: osteoarthritis || id:ukb-b-14486	Non-cancer illness code, self-reported: osteoarthritis	Non-cancer illness code, self-reported: osteoarthritis || ||	TRUE	igd	8	3.80189e-06	0.0596	21315016	3301	prot-a-3273	Zinc finger protein 415 || id:prot-a-3273	TRUE	reported	igd	3	FALSE	0.94316	0.05684	0.00643136320417614	21.3544051460807
rs142437530	G	A	G	A	0.6538	0.00500556	0.01025	0.011032	FALSE	FALSE	FALSE	ukb-b-14486	8	31026300	0.00280325	462933	0.0739997	Non-cancer illness code, self-reported: osteoarthritis || id:ukb-b-14486	Non-cancer illness code, self-reported: osteoarthritis	Non-cancer illness code, self-reported: osteoarthritis || ||	TRUE	igd	8	1.14815e-06	0.1344	31026300	3301	prot-a-3273	Zinc finger protein 415 || id:prot-a-3273	TRUE	reported	igd	3	TRUE	0.98975	0.01025	0.00711776281445511	23.6498334298424
rs144490208	T	G	T	G	-0.5493	-0.00125151	0.01449	0.010273	FALSE	FALSE	FALSE	ukb-b-14486	16	79233180	0.00302928	462933	0.68	Non-cancer illness code, self-reported: osteoarthritis || id:ukb-b-14486	Non-cancer illness code, self-reported: osteoarthritis	Non-cancer illness code, self-reported: osteoarthritis || ||	TRUE	igd	16	2.0893e-06	0.1157	79233180	3301	prot-a-3273	Zinc finger protein 415 || id:prot-a-3273	TRUE	reported	igd	3	TRUE	0.98551	0.01449	0.00678190309281606	22.5262692784896
rs150089918	A	G	A	G	0.4121	0.0054503	0.02352	0.020045	FALSE	FALSE	FALSE	ukb-b-14486	19	55391834	0.00213865	462933	0.0109999	Non-cancer illness code, self-reported: osteoarthritis || id:ukb-b-14486	Non-cancer illness code, self-reported: osteoarthritis	Non-cancer illness code, self-reported: osteoarthritis || ||	TRUE	igd	19	4.16869e-06	0.0895	55391834	3301	prot-a-3273	Zinc finger protein 415 || id:prot-a-3273	TRUE	reported	igd	3	TRUE	0.97648	0.02352	0.00638165373398183	21.1882920112362
rs17597501	T	C	T	C	0.3542	-0.0044077	0.02914	0.026382	FALSE	FALSE	FALSE	ukb-b-14486	1	239895046	0.00178494	462933	0.0140001	Non-cancer illness code, self-reported: osteoarthritis || id:ukb-b-14486	Non-cancer illness code, self-reported: osteoarthritis	Non-cancer illness code, self-reported: osteoarthritis || ||	TRUE	igd	1	1.77828e-06	0.0742	239895046	3301	prot-a-3273	Zinc finger protein 415 || id:prot-a-3273	TRUE	reported	igd	3	TRUE	0.97086	0.02914	0.00685576785692482	22.7733066638167
rs181341432	C	A	C	A	0.5821	0.00485015	0.01232	0.011668	FALSE	FALSE	FALSE	ukb-b-14486	7	117742518	0.00276521	462933	0.0790005	Non-cancer illness code, self-reported: osteoarthritis || id:ukb-b-14486	Non-cancer illness code, self-reported: osteoarthritis	Non-cancer illness code, self-reported: osteoarthritis || ||	TRUE	igd	7	1.09648e-06	0.1194	117742518	3301	prot-a-3273	Zinc finger protein 415 || id:prot-a-3273	TRUE	reported	igd	3	TRUE	0.98768	0.01232	0.0071486698877034	23.7532662184842
rs265788	T	C	T	C	-0.3	-0.000566771	0.04029	0.041105	FALSE	FALSE	FALSE	ukb-b-14486	3	1366061	0.00147169	462933	0.7	Non-cancer illness code, self-reported: osteoarthritis || id:ukb-b-14486	Non-cancer illness code, self-reported: osteoarthritis	Non-cancer illness code, self-reported: osteoarthritis || ||	TRUE	igd	3	4.57088e-06	0.0654	1366061	3301	prot-a-3273	Zinc finger protein 415 || id:prot-a-3273	TRUE	reported	igd	3	TRUE	0.95971	0.04029	0.00633405593087934	21.0292509677854
rs2791559	G	A	G	A	-0.1154	-0.000437346	0.44097	0.438255	FALSE	FALSE	FALSE	ukb-b-14486	1	219588803	0.000578926	462933	0.450001	Non-cancer illness code, self-reported: osteoarthritis || id:ukb-b-14486	Non-cancer illness code, self-reported: osteoarthritis	Non-cancer illness code, self-reported: osteoarthritis || ||	TRUE	igd	1	4.16869e-06	0.0251	219588803	3301	prot-a-3273	Zinc finger protein 415 || id:prot-a-3273	TRUE	reported	igd	3	TRUE	0.55903	0.44097	0.00636277409164368	21.1252066458594
rs34850728	A	G	A	G	-0.1586	0.000277867	0.2009	0.188386	FALSE	FALSE	FALSE	ukb-b-14486	9	139276430	0.00073929	462933	0.709999	Non-cancer illness code, self-reported: osteoarthritis || id:ukb-b-14486	Non-cancer illness code, self-reported: osteoarthritis	Non-cancer illness code, self-reported: osteoarthritis || ||	TRUE	igd	9	7.58578e-07	0.0321	139276430	3301	prot-a-3273	Zinc finger protein 415 || id:prot-a-3273	TRUE	reported	igd	3	TRUE	0.7991	0.2009	0.00734092679689642	24.3968127192106
rs35498066	A	C	A	C	0.1388	0.00123552	0.23536	0.218255	FALSE	FALSE	FALSE	ukb-b-14486	9	19609205	0.000706094	462933	0.08	Non-cancer illness code, self-reported: osteoarthritis || id:ukb-b-14486	Non-cancer illness code, self-reported: osteoarthritis	Non-cancer illness code, self-reported: osteoarthritis || ||	TRUE	igd	9	3.16228e-06	0.0298	19609205	3301	prot-a-3273	Zinc finger protein 415 || id:prot-a-3273	TRUE	reported	igd	3	TRUE	0.76464	0.23536	0.00652914047619877	21.6811939922468
rs62530520	A	G	A	G	-0.224	-0.000622381	0.09161	0.093723	FALSE	FALSE	FALSE	ukb-b-14486	9	1277449	0.00100886	462933	0.54	Non-cancer illness code, self-reported: osteoarthritis || id:ukb-b-14486	Non-cancer illness code, self-reported: osteoarthritis	Non-cancer illness code, self-reported: osteoarthritis || ||	TRUE	igd	9	7.76247e-07	0.0453	1277449	3301	prot-a-3273	Zinc finger protein 415 || id:prot-a-3273	TRUE	reported	igd	3	TRUE	0.90839	0.09161	0.00735273743348102	24.4363548944239
rs75068467	G	C	G	C	0.4299	0.00185399	0.01932	0.017306	FALSE	TRUE	FALSE	ukb-b-14486	1	232597527	0.00219536	462933	0.4	Non-cancer illness code, self-reported: osteoarthritis || id:ukb-b-14486	Non-cancer illness code, self-reported: osteoarthritis	Non-cancer illness code, self-reported: osteoarthritis || ||	TRUE	igd	1	3.16228e-06	0.0923	232597527	3301	prot-a-3273	Zinc finger protein 415 || id:prot-a-3273	TRUE	reported	igd	3	FALSE	0.98068	0.01932	0.00652891769987995	21.6804493614815
rs117543984	T	A	T	A	-0.4868	0.00287883	0.01596	0.017324	FALSE	TRUE	FALSE	ukb-b-14486	8	11288877	0.00223314	462933	0.2	Non-cancer illness code, self-reported: osteoarthritis || id:ukb-b-14486	Non-cancer illness code, self-reported: osteoarthritis	Non-cancer illness code, self-reported: osteoarthritis || ||	TRUE	igd	8	1.65959e-06	0.1016	11288877	3301	prot-a-1914	Matrix metalloproteinase-14 || id:prot-a-1914	TRUE	reported	igd	3	FALSE	0.98404	0.01596	0.00690650508685294	22.9430163405919
rs117827992	T	A	T	A	0.6066	0.00470023	0.01272	0.010593	FALSE	TRUE	FALSE	ukb-b-14486	21	31226070	0.0030152	462933	0.12	Non-cancer illness code, self-reported: osteoarthritis || id:ukb-b-14486	Non-cancer illness code, self-reported: osteoarthritis	Non-cancer illness code, self-reported: osteoarthritis || ||	TRUE	igd	21	3.46737e-06	0.1307	31226070	3301	prot-a-1914	Matrix metalloproteinase-14 || id:prot-a-1914	TRUE	reported	igd	3	FALSE	0.98728	0.01272	0.00648310965375206	21.5273428721219
rs138537143	A	G	A	G	-0.5557	0.00284226	0.01416	0.012645	FALSE	FALSE	FALSE	ukb-b-14486	8	62739795	0.00259501	462933	0.27	Non-cancer illness code, self-reported: osteoarthritis || id:ukb-b-14486	Non-cancer illness code, self-reported: osteoarthritis	Non-cancer illness code, self-reported: osteoarthritis || ||	TRUE	igd	8	6.76083e-07	0.1118	62739795	3301	prot-a-1914	Matrix metalloproteinase-14 || id:prot-a-1914	TRUE	reported	igd	3	TRUE	0.98584	0.01416	0.00742870943058275	24.6907326902767
rs186849906	T	C	T	C	0.6118	0.00134698	0.01061	0.010726	FALSE	FALSE	FALSE	ukb-b-14486	10	63846492	0.00293036	462933	0.649999	Non-cancer illness code, self-reported: osteoarthritis || id:ukb-b-14486	Non-cancer illness code, self-reported: osteoarthritis	Non-cancer illness code, self-reported: osteoarthritis || ||	TRUE	igd	10	2.23872e-06	0.1294	63846492	3301	prot-a-1914	Matrix metalloproteinase-14 || id:prot-a-1914	TRUE	reported	igd	3	TRUE	0.98939	0.01061	0.0067262626367108	22.3402065350219
rs2304533	T	C	T	C	-0.1211	-9.18528e-05	0.55389	0.556811	FALSE	FALSE	FALSE	ukb-b-14486	22	23055752	0.000591711	462933	0.88	Non-cancer illness code, self-reported: osteoarthritis || id:ukb-b-14486	Non-cancer illness code, self-reported: osteoarthritis	Non-cancer illness code, self-reported: osteoarthritis || ||	TRUE	igd	22	3.01995e-06	0.0259	23055752	3301	prot-a-1914	Matrix metalloproteinase-14 || id:prot-a-1914	TRUE	reported	igd	3	TRUE	0.44611	0.44611	0.00657925107902883	21.8486973754992
rs3107867	G	C	G	C	-0.3568	0.00202736	0.97239	0.972444	FALSE	TRUE	FALSE	ukb-b-14486	2	196160419	0.0017472	462933	0.25	Non-cancer illness code, self-reported: osteoarthritis || id:ukb-b-14486	Non-cancer illness code, self-reported: osteoarthritis	Non-cancer illness code, self-reported: osteoarthritis || ||	TRUE	igd	2	3.38844e-06	0.0768	196160419	3301	prot-a-1914	Matrix metalloproteinase-14 || id:prot-a-1914	TRUE	reported	igd	3	FALSE	0.02761	0.02761	0.00649607921796763	21.5706902527433
rs4644164	A	G	A	G	-0.1544	0.000189034	0.80538	0.797356	FALSE	FALSE	FALSE	ukb-b-14486	7	131782596	0.000713295	462933	0.79	Non-cancer illness code, self-reported: osteoarthritis || id:ukb-b-14486	Non-cancer illness code, self-reported: osteoarthritis	Non-cancer illness code, self-reported: osteoarthritis || ||	TRUE	igd	7	2.0893e-06	0.0325	131782596	3301	prot-a-1914	Matrix metalloproteinase-14 || id:prot-a-1914	TRUE	reported	igd	3	TRUE	0.19462	0.19462	0.0067908332263003	22.5561337561327
rs62361678	C	A	C	A	0.2019	-0.0004831	0.0978	0.096472	FALSE	FALSE	FALSE	ukb-b-14486	5	41927601	0.000976456	462933	0.62	Non-cancer illness code, self-reported: osteoarthritis || id:ukb-b-14486	Non-cancer illness code, self-reported: osteoarthritis	Non-cancer illness code, self-reported: osteoarthritis || ||	TRUE	igd	5	2.39883e-06	0.0428	41927601	3301	prot-a-1914	Matrix metalloproteinase-14 || id:prot-a-1914	TRUE	reported	igd	3	TRUE	0.9022	0.0978	0.00669609671270726	22.2393398255197
rs7328458	G	A	G	A	0.1569	0.0021619	0.83503	0.837267	FALSE	FALSE	FALSE	ukb-b-14486	13	85163594	0.000778947	462933	0.00549997	Non-cancer illness code, self-reported: osteoarthritis || id:ukb-b-14486	Non-cancer illness code, self-reported: osteoarthritis	Non-cancer illness code, self-reported: osteoarthritis || ||	TRUE	igd	13	2.5704e-06	0.0334	85163594	3301	prot-a-1914	Matrix metalloproteinase-14 || id:prot-a-1914	TRUE	reported	igd	3	TRUE	0.16497	0.16497	0.00664069894104855	22.0541205817119
rs77044550	G	A	G	A	0.286	0.000114707	0.0424	0.037949	FALSE	FALSE	FALSE	ukb-b-14486	13	50379725	0.00150046	462933	0.94	Non-cancer illness code, self-reported: osteoarthritis || id:ukb-b-14486	Non-cancer illness code, self-reported: osteoarthritis	Non-cancer illness code, self-reported: osteoarthritis || ||	TRUE	igd	13	3.89045e-06	0.0619	50379725	3301	prot-a-1914	Matrix metalloproteinase-14 || id:prot-a-1914	TRUE	reported	igd	3	TRUE	0.9576	0.0424	0.00642548166609239	21.3347500618116
rs9388756	T	G	T	G	-0.1396	0.000294234	0.23766	0.245384	FALSE	FALSE	FALSE	ukb-b-14486	6	99269120	0.000666578	462933	0.66	Non-cancer illness code, self-reported: osteoarthritis || id:ukb-b-14486	Non-cancer illness code, self-reported: osteoarthritis	Non-cancer illness code, self-reported: osteoarthritis || ||	TRUE	igd	6	1.86209e-06	0.0293	99269120	3301	prot-a-1914	Matrix metalloproteinase-14 || id:prot-a-1914	TRUE	reported	igd	3	TRUE	0.76234	0.23766	0.00682989004924066	22.6867553168329
rs117657305	T	G	T	G	0.3754	-0.00291793	0.03553	0.029768	FALSE	FALSE	FALSE	ukb-b-14486	19	35812000	0.00172752	462933	0.0909997	Non-cancer illness code, self-reported: osteoarthritis || id:ukb-b-14486	Non-cancer illness code, self-reported: osteoarthritis	Non-cancer illness code, self-reported: osteoarthritis || ||	TRUE	igd	19	2.81838e-07	0.0731	35812000	3301	prot-a-479	Cadherin-12 || id:prot-a-479	TRUE	reported	igd	3	TRUE	0.96447	0.03553	0.00792596846438202	26.3566721160139
rs2581888	G	A	G	A	-0.1278	0.00112249	0.3876	0.384411	FALSE	FALSE	FALSE	ukb-b-14486	3	29813871	0.000592998	462933	0.0580003	Non-cancer illness code, self-reported: osteoarthritis || id:ukb-b-14486	Non-cancer illness code, self-reported: osteoarthritis	Non-cancer illness code, self-reported: osteoarthritis || ||	TRUE	igd	3	9.77237e-07	0.0261	29813871	3301	prot-a-479	Cadherin-12 || id:prot-a-479	TRUE	reported	igd	3	TRUE	0.6124	0.3876	0.00721094444275571	23.961692147481
rs55659634	T	C	T	C	-0.1896	-0.000582791	0.11843	0.125909	FALSE	FALSE	FALSE	ukb-b-14486	7	14979439	0.000902353	462933	0.52	Non-cancer illness code, self-reported: osteoarthritis || id:ukb-b-14486	Non-cancer illness code, self-reported: osteoarthritis	Non-cancer illness code, self-reported: osteoarthritis || ||	TRUE	igd	7	3.63078e-06	0.041	14979439	3301	prot-a-479	Cadherin-12 || id:prot-a-479	TRUE	reported	igd	3	TRUE	0.88157	0.11843	0.00643663670033014	21.3720284571167
rs55699541	T	C	T	C	-0.2722	-0.000405511	0.05432	0.054701	FALSE	FALSE	FALSE	ukb-b-14486	4	80152602	0.00128768	462933	0.75	Non-cancer illness code, self-reported: osteoarthritis || id:ukb-b-14486	Non-cancer illness code, self-reported: osteoarthritis	Non-cancer illness code, self-reported: osteoarthritis || ||	TRUE	igd	4	1.38038e-06	0.0564	80152602	3301	prot-a-479	Cadherin-12 || id:prot-a-479	TRUE	reported	igd	3	TRUE	0.94568	0.05432	0.00700678498225788	23.2784910378826
rs5762268	A	G	A	G	0.1611	-0.000981592	0.16165	0.156252	FALSE	FALSE	FALSE	ukb-b-14486	22	27987202	0.000789903	462933	0.21	Non-cancer illness code, self-reported: osteoarthritis || id:ukb-b-14486	Non-cancer illness code, self-reported: osteoarthritis	Non-cancer illness code, self-reported: osteoarthritis || ||	TRUE	igd	22	1.51356e-06	0.0335	27987202	3301	prot-a-479	Cadherin-12 || id:prot-a-479	TRUE	reported	igd	3	TRUE	0.83835	0.16165	0.00695703171150393	23.1120388031223
rs62143206	T	G	T	G	0.1443	-0.000119171	0.2131	0.210609	FALSE	FALSE	FALSE	ukb-b-14486	19	54326212	0.000703245	462933	0.87	Non-cancer illness code, self-reported: osteoarthritis || id:ukb-b-14486	Non-cancer illness code, self-reported: osteoarthritis	Non-cancer illness code, self-reported: osteoarthritis || ||	TRUE	igd	19	1.47911e-06	0.03	54326212	3301	prot-a-479	Cadherin-12 || id:prot-a-479	TRUE	reported	igd	3	TRUE	0.7869	0.2131	0.00696003391678217	23.1220823689791
rs6573903	G	A	G	A	0.1803	0.000310757	0.14062	0.138015	FALSE	FALSE	FALSE	ukb-b-14486	14	70206045	0.000859686	462933	0.719999	Non-cancer illness code, self-reported: osteoarthritis || id:ukb-b-14486	Non-cancer illness code, self-reported: osteoarthritis	Non-cancer illness code, self-reported: osteoarthritis || ||	TRUE	igd	14	2.34423e-06	0.0382	70206045	3301	prot-a-479	Cadherin-12 || id:prot-a-479	TRUE	reported	igd	3	TRUE	0.85938	0.14062	0.0067034462582038	22.2639141578689
rs6915836	C	T	C	T	0.3056	-0.00240466	0.96315	0.964807	FALSE	FALSE	FALSE	ukb-b-14486	6	131318277	0.00160258	462933	0.13	Non-cancer illness code, self-reported: osteoarthritis || id:ukb-b-14486	Non-cancer illness code, self-reported: osteoarthritis	Non-cancer illness code, self-reported: osteoarthritis || ||	TRUE	igd	6	4.16869e-06	0.0664	131318277	3301	prot-a-479	Cadherin-12 || id:prot-a-479	TRUE	reported	igd	3	TRUE	0.03685	0.03685	0.00637598222149438	21.1693406885811
rs7215288	T	C	T	C	0.151	4.67579e-05	0.81228	0.807559	FALSE	FALSE	FALSE	ukb-b-14486	17	8009904	0.000726002	462933	0.95	Non-cancer illness code, self-reported: osteoarthritis || id:ukb-b-14486	Non-cancer illness code, self-reported: osteoarthritis	Non-cancer illness code, self-reported: osteoarthritis || ||	TRUE	igd	17	1.8197e-06	0.0317	8009904	3301	prot-a-479	Cadherin-12 || id:prot-a-479	TRUE	reported	igd	3	TRUE	0.18772	0.18772	0.00682676343606582	22.6762982996787
rs75718276	T	C	T	C	-0.2436	0.00136129	0.0576	0.05124	FALSE	FALSE	FALSE	ukb-b-14486	13	51396086	0.00129665	462933	0.29	Non-cancer illness code, self-reported: osteoarthritis || id:ukb-b-14486	Non-cancer illness code, self-reported: osteoarthritis	Non-cancer illness code, self-reported: osteoarthritis || ||	TRUE	igd	13	4.57088e-06	0.0531	51396086	3301	prot-a-479	Cadherin-12 || id:prot-a-479	TRUE	reported	igd	3	TRUE	0.9424	0.0576	0.00633519386768023	21.0330530381027
rs79139238	G	A	G	A	0.2194	3.94292e-05	0.07205	0.067212	FALSE	FALSE	FALSE	ukb-b-14486	12	128587860	0.00114252	462933	0.97	Non-cancer illness code, self-reported: osteoarthritis || id:ukb-b-14486	Non-cancer illness code, self-reported: osteoarthritis	Non-cancer illness code, self-reported: osteoarthritis || ||	TRUE	igd	12	4.7863e-06	0.048	128587860	3301	prot-a-479	Cadherin-12 || id:prot-a-479	TRUE	reported	igd	3	TRUE	0.92795	0.07205	0.00628934176886252	20.8798590652243
rs9471932	A	G	A	G	-0.2598	-0.00175798	0.06659	0.061975	FALSE	FALSE	FALSE	ukb-b-14486	6	42824907	0.00119956	462933	0.14	Non-cancer illness code, self-reported: osteoarthritis || id:ukb-b-14486	Non-cancer illness code, self-reported: osteoarthritis	Non-cancer illness code, self-reported: osteoarthritis || ||	TRUE	igd	6	6.91831e-07	0.0524	42824907	3301	prot-a-479	Cadherin-12 || id:prot-a-479	TRUE	reported	igd	3	TRUE	0.93341	0.06659	0.00739176361159236	24.5670217722243
rs117751369	A	G	A	G	-0.2472	0.000210667	0.06232	0.057112	FALSE	FALSE	FALSE	ukb-b-14486	7	157452488	0.00125326	462933	0.87	Non-cancer illness code, self-reported: osteoarthritis || id:ukb-b-14486	Non-cancer illness code, self-reported: osteoarthritis	Non-cancer illness code, self-reported: osteoarthritis || ||	TRUE	igd	7	4.2658e-06	0.0538	157452488	3301	prot-a-490	Cadherin-related family member 5 || id:prot-a-490	TRUE	reported	igd	3	TRUE	0.93768	0.06232	0.00635503713222102	21.099354681665
rs12719740	A	G	A	G	0.1602	-0.000261193	0.18192	0.186572	FALSE	FALSE	FALSE	ukb-b-14486	15	99072905	0.00073471	462933	0.719999	Non-cancer illness code, self-reported: osteoarthritis || id:ukb-b-14486	Non-cancer illness code, self-reported: osteoarthritis	Non-cancer illness code, self-reported: osteoarthritis || ||	TRUE	igd	15	4.46684e-07	0.0317	99072905	3301	prot-a-490	Cadherin-related family member 5 || id:prot-a-490	TRUE	reported	igd	3	TRUE	0.81808	0.18192	0.00767739454141749	25.5236799532865
rs143553868	A	G	A	G	-0.2615	0.00166458	0.05368	0.049636	FALSE	FALSE	FALSE	ukb-b-14486	1	7969267	0.00135149	462933	0.22	Non-cancer illness code, self-reported: osteoarthritis || id:ukb-b-14486	Non-cancer illness code, self-reported: osteoarthritis	Non-cancer illness code, self-reported: osteoarthritis || ||	TRUE	igd	1	4.57088e-06	0.057	7969267	3301	prot-a-490	Cadherin-related family member 5 || id:prot-a-490	TRUE	reported	igd	3	TRUE	0.94632	0.05368	0.00633560190233205	21.0344163641244
rs28620390	T	C	T	C	0.1286	-0.000203664	0.28225	0.271211	FALSE	FALSE	FALSE	ukb-b-14486	12	128534806	0.000642887	462933	0.75	Non-cancer illness code, self-reported: osteoarthritis || id:ukb-b-14486	Non-cancer illness code, self-reported: osteoarthritis	Non-cancer illness code, self-reported: osteoarthritis || ||	TRUE	igd	12	4.67735e-06	0.0281	128534806	3301	prot-a-490	Cadherin-related family member 5 || id:prot-a-490	TRUE	reported	igd	3	TRUE	0.71775	0.28225	0.00630488151389896	20.9317764849658
rs3356	G	A	G	A	0.166	0.00165469	0.13963	0.132219	FALSE	FALSE	FALSE	ukb-b-14486	14	80139912	0.000852451	462933	0.0519996	Non-cancer illness code, self-reported: osteoarthritis || id:ukb-b-14486	Non-cancer illness code, self-reported: osteoarthritis	Non-cancer illness code, self-reported: osteoarthritis || ||	TRUE	igd	14	3.80189e-06	0.0359	80139912	3301	prot-a-490	Cadherin-related family member 5 || id:prot-a-490	TRUE	reported	igd	3	TRUE	0.86037	0.13963	0.00643543412618656	21.3680096004811
rs56051527	G	C	G	C	0.1455	-0.000319376	0.1905	0.18744	FALSE	TRUE	FALSE	ukb-b-14486	10	6523997	0.000734898	462933	0.66	Non-cancer illness code, self-reported: osteoarthritis || id:ukb-b-14486	Non-cancer illness code, self-reported: osteoarthritis	Non-cancer illness code, self-reported: osteoarthritis || ||	TRUE	igd	10	3.63078e-06	0.0314	6523997	3301	prot-a-490	Cadherin-related family member 5 || id:prot-a-490	TRUE	reported	igd	3	FALSE	0.8095	0.1905	0.00646257205602617	21.4587036312764
rs7232457	G	A	G	A	0.1453	-3.85488e-05	0.22702	0.226534	FALSE	FALSE	FALSE	ukb-b-14486	18	76528068	0.00068773	462933	0.96	Non-cancer illness code, self-reported: osteoarthritis || id:ukb-b-14486	Non-cancer illness code, self-reported: osteoarthritis	Non-cancer illness code, self-reported: osteoarthritis || ||	TRUE	igd	18	1.14815e-06	0.0299	76528068	3301	prot-a-490	Cadherin-related family member 5 || id:prot-a-490	TRUE	reported	igd	3	TRUE	0.77298	0.22702	0.00710309274916678	23.6007412334314
rs72609887	A	C	A	C	-0.1376	0.00137816	0.23831	0.24291	FALSE	FALSE	FALSE	ukb-b-14486	8	130574124	0.000668897	462933	0.0389996	Non-cancer illness code, self-reported: osteoarthritis || id:ukb-b-14486	Non-cancer illness code, self-reported: osteoarthritis	Non-cancer illness code, self-reported: osteoarthritis || ||	TRUE	igd	8	2.18776e-06	0.0291	130574124	3301	prot-a-490	Cadherin-related family member 5 || id:prot-a-490	TRUE	reported	igd	3	TRUE	0.76169	0.23831	0.00672780882356667	22.3453767316878
rs7412	T	C	T	C	-0.4743	0.00203867	0.07776	0.080152	FALSE	FALSE	FALSE	ukb-b-14486	19	45412079	0.00105481	462933	0.0530005	Non-cancer illness code, self-reported: osteoarthritis || id:ukb-b-14486	Non-cancer illness code, self-reported: osteoarthritis	Non-cancer illness code, self-reported: osteoarthritis || ||	TRUE	igd	19	3.54813e-25	0.0458	45412079	3301	prot-a-490	Cadherin-related family member 5 || id:prot-a-490	TRUE	reported	igd	3	TRUE	0.92224	0.07776	0.0314662176571023	107.179588304777
rs74681328	T	C	T	C	0.1819	0.00141684	0.11896	0.112833	FALSE	FALSE	FALSE	ukb-b-14486	11	123481895	0.000904093	462933	0.12	Non-cancer illness code, self-reported: osteoarthritis || id:ukb-b-14486	Non-cancer illness code, self-reported: osteoarthritis	Non-cancer illness code, self-reported: osteoarthritis || ||	TRUE	igd	11	4.36516e-06	0.0396	123481895	3301	prot-a-490	Cadherin-related family member 5 || id:prot-a-490	TRUE	reported	igd	3	TRUE	0.88104	0.11896	0.00635129627640098	21.0868552812758
rs7500768	A	G	A	G	-0.1576	-0.000424338	0.17527	0.170879	FALSE	FALSE	FALSE	ukb-b-14486	16	68735725	0.000765819	462933	0.58	Non-cancer illness code, self-reported: osteoarthritis || id:ukb-b-14486	Non-cancer illness code, self-reported: osteoarthritis	Non-cancer illness code, self-reported: osteoarthritis || ||	TRUE	igd	16	2.34423e-06	0.0334	68735725	3301	prot-a-490	Cadherin-related family member 5 || id:prot-a-490	TRUE	reported	igd	3	TRUE	0.82473	0.17527	0.00669968741575071	22.2513458463116
rs75433493	T	C	T	C	0.3231	0.00299239	0.03527	0.035745	FALSE	FALSE	FALSE	ukb-b-14486	16	56462946	0.00154779	462933	0.0530005	Non-cancer illness code, self-reported: osteoarthritis || id:ukb-b-14486	Non-cancer illness code, self-reported: osteoarthritis	Non-cancer illness code, self-reported: osteoarthritis || ||	TRUE	igd	16	1.7378e-06	0.0676	56462946	3301	prot-a-490	Cadherin-related family member 5 || id:prot-a-490	TRUE	reported	igd	3	TRUE	0.96473	0.03527	0.00687289697752617	22.8305994870686
rs75621695	A	C	A	C	-0.2843	0.000257768	0.04781	0.04175	FALSE	FALSE	FALSE	ukb-b-14486	15	34128076	0.00146589	462933	0.86	Non-cancer illness code, self-reported: osteoarthritis || id:ukb-b-14486	Non-cancer illness code, self-reported: osteoarthritis	Non-cancer illness code, self-reported: osteoarthritis || ||	TRUE	igd	15	2.95121e-06	0.0608	34128076	3301	prot-a-490	Cadherin-related family member 5 || id:prot-a-490	TRUE	reported	igd	3	TRUE	0.95219	0.04781	0.00658012104469021	21.8516055358799
rs76754174	C	T	C	T	-0.5421	-0.00465314	0.0147	0.01585	FALSE	FALSE	FALSE	ukb-b-14486	4	121328151	0.00235349	462933	0.0479999	Non-cancer illness code, self-reported: osteoarthritis || id:ukb-b-14486	Non-cancer illness code, self-reported: osteoarthritis	Non-cancer illness code, self-reported: osteoarthritis || ||	TRUE	igd	4	5.12861e-07	0.108	121328151	3301	prot-a-490	Cadherin-related family member 5 || id:prot-a-490	TRUE	reported	igd	3	TRUE	0.9853	0.0147	0.00757466831473622	25.1795575671981
rs80041328	A	G	A	G	0.2723	0.000318594	0.05438	0.052164	FALSE	FALSE	FALSE	ukb-b-14486	4	39801562	0.00130234	462933	0.81	Non-cancer illness code, self-reported: osteoarthritis || id:ukb-b-14486	Non-cancer illness code, self-reported: osteoarthritis	Non-cancer illness code, self-reported: osteoarthritis || ||	TRUE	igd	4	1.47911e-06	0.0566	39801562	3301	prot-a-490	Cadherin-related family member 5 || id:prot-a-490	TRUE	reported	igd	3	TRUE	0.94562	0.05438	0.00696277600991562	23.1312558097429
rs9861201	C	T	C	T	0.2003	0.000379422	0.0923	0.090846	FALSE	FALSE	FALSE	ukb-b-14486	3	185897317	0.00100073	462933	0.7	Non-cancer illness code, self-reported: osteoarthritis || id:ukb-b-14486	Non-cancer illness code, self-reported: osteoarthritis	Non-cancer illness code, self-reported: osteoarthritis || ||	TRUE	igd	3	2.29087e-06	0.0424	185897317	3301	prot-a-490	Cadherin-related family member 5 || id:prot-a-490	TRUE	reported	igd	3	TRUE	0.9077	0.0923	0.00671519230266616	22.3031896137146
rs12201610	C	A	C	A	0.162	-2.27389e-05	0.14278	0.147343	FALSE	FALSE	FALSE	ukb-b-14486	6	150500108	0.000806968	462933	0.98	Non-cancer illness code, self-reported: osteoarthritis || id:ukb-b-14486	Non-cancer illness code, self-reported: osteoarthritis	Non-cancer illness code, self-reported: osteoarthritis || ||	TRUE	igd	6	3.71535e-06	0.035	150500108	3301	prot-a-1917	Matrix metalloproteinase-17 || id:prot-a-1917	TRUE	reported	igd	3	TRUE	0.85722	0.14278	0.00644820636225976	21.4106933582279
rs13209980	A	T	A	T	-0.397	0.00155026	0.03116	0.029559	FALSE	TRUE	FALSE	ukb-b-14486	6	144639010	0.00172242	462933	0.37	Non-cancer illness code, self-reported: osteoarthritis || id:ukb-b-14486	Non-cancer illness code, self-reported: osteoarthritis	Non-cancer illness code, self-reported: osteoarthritis || ||	TRUE	igd	6	3.23594e-08	0.0718	144639010	3301	prot-a-1917	Matrix metalloproteinase-17 || id:prot-a-1917	TRUE	reported	igd	3	FALSE	0.96884	0.03116	0.00917662206152986	30.5540592350325
rs143096885	T	C	T	C	0.5174	0.00137204	0.01851	0.017041	FALSE	FALSE	FALSE	ukb-b-14486	1	179968110	0.00236933	462933	0.56	Non-cancer illness code, self-reported: osteoarthritis || id:ukb-b-14486	Non-cancer illness code, self-reported: osteoarthritis	Non-cancer illness code, self-reported: osteoarthritis || ||	TRUE	igd	1	2.69153e-07	0.1006	179968110	3301	prot-a-1917	Matrix metalloproteinase-17 || id:prot-a-1917	TRUE	reported	igd	3	TRUE	0.98149	0.01851	0.00794959678100917	26.4358743219623
rs144437798	T	C	T	C	-0.3683	-0.00240417	0.025	0.027216	FALSE	FALSE	FALSE	ukb-b-14486	19	33672553	0.00175735	462933	0.17	Non-cancer illness code, self-reported: osteoarthritis || id:ukb-b-14486	Non-cancer illness code, self-reported: osteoarthritis	Non-cancer illness code, self-reported: osteoarthritis || ||	TRUE	igd	19	4.16869e-06	0.08	33672553	3301	prot-a-1917	Matrix metalloproteinase-17 || id:prot-a-1917	TRUE	reported	igd	3	TRUE	0.975	0.025	0.0063796728255332	21.1816727937557
rs530016	G	A	G	A	0.2407	-0.000360129	0.06793	0.067496	FALSE	FALSE	FALSE	ukb-b-14486	12	79115954	0.00113938	462933	0.75	Non-cancer illness code, self-reported: osteoarthritis || id:ukb-b-14486	Non-cancer illness code, self-reported: osteoarthritis	Non-cancer illness code, self-reported: osteoarthritis || ||	TRUE	igd	12	1.44544e-06	0.0499	79115954	3301	prot-a-1917	Matrix metalloproteinase-17 || id:prot-a-1917	TRUE	reported	igd	3	TRUE	0.93207	0.06793	0.0069993081814535	23.253475934974
rs62143206	T	G	T	G	-0.178	-0.000119171	0.2131	0.210609	FALSE	FALSE	FALSE	ukb-b-14486	19	54326212	0.000703245	462933	0.87	Non-cancer illness code, self-reported: osteoarthritis || id:ukb-b-14486	Non-cancer illness code, self-reported: osteoarthritis	Non-cancer illness code, self-reported: osteoarthritis || ||	TRUE	igd	19	2.63027e-09	0.0299	54326212	3301	prot-a-1917	Matrix metalloproteinase-17 || id:prot-a-1917	TRUE	reported	igd	3	TRUE	0.7869	0.2131	0.0106221949341671	35.4188469848338
rs6510328	C	T	C	T	0.1353	0.000194115	0.27251	0.281354	FALSE	FALSE	FALSE	ukb-b-14486	19	33516441	0.000639543	462933	0.760001	Non-cancer illness code, self-reported: osteoarthritis || id:ukb-b-14486	Non-cancer illness code, self-reported: osteoarthritis	Non-cancer illness code, self-reported: osteoarthritis || ||	TRUE	igd	19	1.51356e-06	0.0281	33516441	3301	prot-a-1917	Matrix metalloproteinase-17 || id:prot-a-1917	TRUE	reported	igd	3	TRUE	0.72749	0.27251	0.00697425682869765	23.1696644685117
rs7117679	A	G	A	G	0.1387	-0.00085416	0.23543	0.228705	FALSE	FALSE	FALSE	ukb-b-14486	11	21262344	0.0006817	462933	0.21	Non-cancer illness code, self-reported: osteoarthritis || id:ukb-b-14486	Non-cancer illness code, self-reported: osteoarthritis	Non-cancer illness code, self-reported: osteoarthritis || ||	TRUE	igd	11	3.54813e-06	0.0299	21262344	3301	prot-a-1917	Matrix metalloproteinase-17 || id:prot-a-1917	TRUE	reported	igd	3	TRUE	0.76457	0.23543	0.00647654141594128	21.5053906846253
rs74480769	G	A	G	A	-0.4224	0.0050581	0.0317	0.029821	FALSE	FALSE	FALSE	ukb-b-14486	5	40972211	0.00172662	462933	0.00340001	Non-cancer illness code, self-reported: osteoarthritis || id:ukb-b-14486	Non-cancer illness code, self-reported: osteoarthritis	Non-cancer illness code, self-reported: osteoarthritis || ||	TRUE	igd	5	8.51138e-09	0.0734	40972211	3301	prot-a-1917	Matrix metalloproteinase-17 || id:prot-a-1917	TRUE	reported	igd	3	TRUE	0.9683	0.0317	0.00993287148634706	33.0972942033264
rs7539005	T	A	T	A	-0.1347	0.000919419	0.61028	0.616155	FALSE	TRUE	FALSE	ukb-b-14486	1	196667252	0.000587931	462933	0.12	Non-cancer illness code, self-reported: osteoarthritis || id:ukb-b-14486	Non-cancer illness code, self-reported: osteoarthritis	Non-cancer illness code, self-reported: osteoarthritis || ||	TRUE	igd	1	1.25893e-07	0.0255	196667252	3301	prot-a-1917	Matrix metalloproteinase-17 || id:prot-a-1917	TRUE	reported	igd	3	FALSE	0.38972	0.38972	0.00838211581348987	27.8863466559887
rs78601274	A	G	A	G	0.2229	0.000355308	0.10008	0.088915	FALSE	FALSE	FALSE	ukb-b-14486	3	140763192	0.00104521	462933	0.73	Non-cancer illness code, self-reported: osteoarthritis || id:ukb-b-14486	Non-cancer illness code, self-reported: osteoarthritis	Non-cancer illness code, self-reported: osteoarthritis || ||	TRUE	igd	3	3.54813e-07	0.0438	140763192	3301	prot-a-1917	Matrix metalloproteinase-17 || id:prot-a-1917	TRUE	reported	igd	3	TRUE	0.89992	0.10008	0.00778452980360684	25.8826480673757
rs12532947	A	G	A	G	0.1821	-0.00107112	0.1105	0.108992	FALSE	FALSE	FALSE	ukb-b-14486	7	36437435	0.000921297	462933	0.24	Non-cancer illness code, self-reported: osteoarthritis || id:ukb-b-14486	Non-cancer illness code, self-reported: osteoarthritis	Non-cancer illness code, self-reported: osteoarthritis || ||	TRUE	igd	7	3.98107e-06	0.0395	36437435	3301	prot-a-3272	Zinc finger protein 410 || id:prot-a-3272	TRUE	reported	igd	3	TRUE	0.8895	0.1105	0.00639724469987595	21.240390238769
rs13084904	A	G	A	G	0.1311	0.00103861	0.30087	0.297053	FALSE	FALSE	FALSE	ukb-b-14486	3	19699584	0.000627856	462933	0.0980009	Non-cancer illness code, self-reported: osteoarthritis || id:ukb-b-14486	Non-cancer illness code, self-reported: osteoarthritis	Non-cancer illness code, self-reported: osteoarthritis || ||	TRUE	igd	3	1.58489e-06	0.0273	19699584	3301	prot-a-3272	Zinc finger protein 410 || id:prot-a-3272	TRUE	reported	igd	3	TRUE	0.69913	0.30087	0.00693762930697817	23.0471315389272
rs13411752	T	G	T	G	0.1279	-0.000135044	0.34998	0.345908	FALSE	FALSE	FALSE	ukb-b-14486	2	53658622	0.000602559	462933	0.82	Non-cancer illness code, self-reported: osteoarthritis || id:ukb-b-14486	Non-cancer illness code, self-reported: osteoarthritis	Non-cancer illness code, self-reported: osteoarthritis || ||	TRUE	igd	2	1.23027e-06	0.0264	53658622	3301	prot-a-3272	Zinc finger protein 410 || id:prot-a-3272	TRUE	reported	igd	3	TRUE	0.65002	0.34998	0.00706009711071667	23.4568681352021
rs149781758	T	C	T	C	-0.3307	-0.00187518	0.03781	0.030543	FALSE	FALSE	FALSE	ukb-b-14486	17	14352667	0.00176967	462933	0.29	Non-cancer illness code, self-reported: osteoarthritis || id:ukb-b-14486	Non-cancer illness code, self-reported: osteoarthritis	Non-cancer illness code, self-reported: osteoarthritis || ||	TRUE	igd	17	1.99526e-06	0.0695	14352667	3301	prot-a-3272	Zinc finger protein 410 || id:prot-a-3272	TRUE	reported	igd	3	TRUE	0.96219	0.03781	0.00681215704200411	22.6274478095097
rs2743994	T	A	T	A	-0.1161	-0.00109674	0.4954	0.49186	FALSE	TRUE	TRUE	ukb-b-14486	6	8053802	0.000573676	462933	0.0560003	Non-cancer illness code, self-reported: osteoarthritis || id:ukb-b-14486	Non-cancer illness code, self-reported: osteoarthritis	Non-cancer illness code, self-reported: osteoarthritis || ||	TRUE	igd	6	3.31131e-06	0.025	8053802	3301	prot-a-3272	Zinc finger protein 410 || id:prot-a-3272	TRUE	reported	igd	3	FALSE	0.5046	0.4954	0.00649098655154898	21.5536692105422
rs3780937	T	C	T	C	-0.237	-0.00284056	0.06283	0.058363	FALSE	FALSE	FALSE	ukb-b-14486	10	73837163	0.00122746	462933	0.021	Non-cancer illness code, self-reported: osteoarthritis || id:ukb-b-14486	Non-cancer illness code, self-reported: osteoarthritis	Non-cancer illness code, self-reported: osteoarthritis || ||	TRUE	igd	10	4.7863e-06	0.0518	73837163	3301	prot-a-3272	Zinc finger protein 410 || id:prot-a-3272	TRUE	reported	igd	3	TRUE	0.93717	0.06283	0.0063015337656528	20.9205917079336
rs4939588	G	C	G	C	0.123	-0.000580035	0.39848	0.404281	FALSE	TRUE	FALSE	ukb-b-14486	18	47148844	0.000599565	462933	0.33	Non-cancer illness code, self-reported: osteoarthritis || id:ukb-b-14486	Non-cancer illness code, self-reported: osteoarthritis	Non-cancer illness code, self-reported: osteoarthritis || ||	TRUE	igd	18	3.16228e-06	0.0264	47148844	3301	prot-a-3272	Zinc finger protein 410 || id:prot-a-3272	TRUE	reported	igd	3	FALSE	0.60152	0.39848	0.00653296461659309	21.693976249371
rs78597459	A	G	A	G	0.5243	0.00120476	0.0136	0.012828	FALSE	FALSE	FALSE	ukb-b-14486	13	101162770	0.00263181	462933	0.649999	Non-cancer illness code, self-reported: osteoarthritis || id:ukb-b-14486	Non-cancer illness code, self-reported: osteoarthritis	Non-cancer illness code, self-reported: osteoarthritis || ||	TRUE	igd	13	1.47911e-06	0.1089	101162770	3301	prot-a-3272	Zinc finger protein 410 || id:prot-a-3272	TRUE	reported	igd	3	TRUE	0.9864	0.0136	0.00697299718312876	23.165450327018
rs9364211	C	G	C	G	-0.1939	9.0709e-06	0.10384	0.097798	FALSE	TRUE	FALSE	ukb-b-14486	6	168051342	0.000998602	462933	0.99	Non-cancer illness code, self-reported: osteoarthritis || id:ukb-b-14486	Non-cancer illness code, self-reported: osteoarthritis	Non-cancer illness code, self-reported: osteoarthritis || ||	TRUE	igd	6	4.46684e-06	0.0423	168051342	3301	prot-a-3272	Zinc finger protein 410 || id:prot-a-3272	TRUE	reported	igd	3	FALSE	0.89616	0.10384	0.00632519092432618	20.9996315381715
rs12660335	C	G	C	G	0.3713	0.000159364	0.02698	0.030995	FALSE	TRUE	FALSE	ukb-b-14486	6	42454761	0.00165223	462933	0.92	Non-cancer illness code, self-reported: osteoarthritis || id:ukb-b-14486	Non-cancer illness code, self-reported: osteoarthritis	Non-cancer illness code, self-reported: osteoarthritis || ||	TRUE	igd	6	1.41254e-06	0.077	42454761	3301	prot-a-483	Cadherin-2 || id:prot-a-483	TRUE	reported	igd	3	FALSE	0.97302	0.02698	0.00699478632800873	23.238347370574
rs12713761	A	G	A	G	-0.1531	0.000507764	0.25001	0.251034	FALSE	FALSE	FALSE	ukb-b-14486	2	71919512	0.00066202	462933	0.44	Non-cancer illness code, self-reported: osteoarthritis || id:ukb-b-14486	Non-cancer illness code, self-reported: osteoarthritis	Non-cancer illness code, self-reported: osteoarthritis || ||	TRUE	igd	2	9.12011e-08	0.0287	71919512	3301	prot-a-483	Cadherin-2 || id:prot-a-483	TRUE	reported	igd	3	TRUE	0.74999	0.25001	0.00854699006574546	28.4395931469955
rs12924962	C	A	C	A	0.1723	0.000172723	0.13981	0.145783	FALSE	FALSE	FALSE	ukb-b-14486	16	81463554	0.000817107	462933	0.83	Non-cancer illness code, self-reported: osteoarthritis || id:ukb-b-14486	Non-cancer illness code, self-reported: osteoarthritis	Non-cancer illness code, self-reported: osteoarthritis || ||	TRUE	igd	16	2.34423e-06	0.0365	81463554	3301	prot-a-483	Cadherin-2 || id:prot-a-483	TRUE	reported	igd	3	TRUE	0.86019	0.13981	0.00670528783179292	22.2700717985287
rs147455674	G	C	G	C	-0.4284	-0.000238296	0.0222	0.019298	FALSE	TRUE	FALSE	ukb-b-14486	3	3997274	0.00222184	462933	0.91	Non-cancer illness code, self-reported: osteoarthritis || id:ukb-b-14486	Non-cancer illness code, self-reported: osteoarthritis	Non-cancer illness code, self-reported: osteoarthritis || ||	TRUE	igd	3	3.16228e-06	0.092	3997274	3301	prot-a-483	Cadherin-2 || id:prot-a-483	TRUE	reported	igd	3	FALSE	0.9778	0.0222	0.00652580864210451	21.6700573578838
rs239732	C	A	C	A	0.1335	0.000283002	0.69251	0.68665	FALSE	FALSE	FALSE	ukb-b-14486	21	28704693	0.000620123	462933	0.649999	Non-cancer illness code, self-reported: osteoarthritis || id:ukb-b-14486	Non-cancer illness code, self-reported: osteoarthritis	Non-cancer illness code, self-reported: osteoarthritis || ||	TRUE	igd	21	1.77828e-06	0.0279	28704693	3301	prot-a-483	Cadherin-2 || id:prot-a-483	TRUE	reported	igd	3	TRUE	0.30749	0.30749	0.00688821566047527	22.8818385022194
rs2794430	G	C	G	C	-0.1462	0.000301358	0.42968	0.431331	FALSE	TRUE	TRUE	ukb-b-14486	10	119200731	0.000579405	462933	0.6	Non-cancer illness code, self-reported: osteoarthritis || id:ukb-b-14486	Non-cancer illness code, self-reported: osteoarthritis	Non-cancer illness code, self-reported: osteoarthritis || ||	TRUE	igd	10	7.4131e-09	0.0253	119200731	3301	prot-a-483	Cadherin-2 || id:prot-a-483	TRUE	reported	igd	3	FALSE	0.57032	0.42968	0.0100146767234116	33.3726346580437
rs4949316	C	G	C	G	-0.142	0.00120587	0.69854	0.707782	FALSE	TRUE	FALSE	ukb-b-14486	1	31315593	0.000641106	462933	0.0599998	Non-cancer illness code, self-reported: osteoarthritis || id:ukb-b-14486	Non-cancer illness code, self-reported: osteoarthritis	Non-cancer illness code, self-reported: osteoarthritis || ||	TRUE	igd	1	4.36516e-07	0.0281	31315593	3301	prot-a-483	Cadherin-2 || id:prot-a-483	TRUE	reported	igd	3	FALSE	0.30146	0.30146	0.0076766499118059	25.521185263651
rs62165679	G	A	G	A	-0.1808	0.000136884	0.13816	0.138125	FALSE	FALSE	FALSE	ukb-b-14486	2	134900129	0.000833807	462933	0.87	Non-cancer illness code, self-reported: osteoarthritis || id:ukb-b-14486	Non-cancer illness code, self-reported: osteoarthritis	Non-cancer illness code, self-reported: osteoarthritis || ||	TRUE	igd	2	4.36516e-07	0.0358	134900129	3301	prot-a-483	Cadherin-2 || id:prot-a-483	TRUE	reported	igd	3	TRUE	0.86184	0.13816	0.00766730212145086	25.48986821934
rs704	A	G	A	G	0.122	-0.000532864	0.46665	0.475574	FALSE	FALSE	FALSE	ukb-b-14486	17	26694861	0.000572666	462933	0.35	Non-cancer illness code, self-reported: osteoarthritis || id:ukb-b-14486	Non-cancer illness code, self-reported: osteoarthritis	Non-cancer illness code, self-reported: osteoarthritis || ||	TRUE	igd	17	7.07946e-07	0.0246	26694861	3301	prot-a-483	Cadherin-2 || id:prot-a-483	TRUE	reported	igd	3	TRUE	0.53335	0.46665	0.00739571333642691	24.5802467556155
rs73109616	C	T	C	T	-0.4087	-0.00112221	0.02078	0.01961	FALSE	FALSE	FALSE	ukb-b-14486	7	33585432	0.00208404	462933	0.59	Non-cancer illness code, self-reported: osteoarthritis || id:ukb-b-14486	Non-cancer illness code, self-reported: osteoarthritis	Non-cancer illness code, self-reported: osteoarthritis || ||	TRUE	igd	7	4.0738e-06	0.0887	33585432	3301	prot-a-483	Cadherin-2 || id:prot-a-483	TRUE	reported	igd	3	TRUE	0.97922	0.02078	0.00639046209511966	21.2177255224959
rs76224081	A	C	A	C	0.3614	-0.000591988	0.02751	0.02671	FALSE	FALSE	FALSE	ukb-b-14486	3	120544879	0.00179831	462933	0.74	Non-cancer illness code, self-reported: osteoarthritis || id:ukb-b-14486	Non-cancer illness code, self-reported: osteoarthritis	Non-cancer illness code, self-reported: osteoarthritis || ||	TRUE	igd	3	3.80189e-06	0.0782	120544879	3301	prot-a-483	Cadherin-2 || id:prot-a-483	TRUE	reported	igd	3	TRUE	0.97249	0.02751	0.00642859917448906	21.3451682073565
rs12790672	T	C	T	C	0.1733	-0.000229481	0.24342	0.242579	FALSE	FALSE	FALSE	ukb-b-14486	11	6447423	0.00066828	462933	0.73	Non-cancer illness code, self-reported: osteoarthritis || id:ukb-b-14486	Non-cancer illness code, self-reported: osteoarthritis	Non-cancer illness code, self-reported: osteoarthritis || ||	TRUE	igd	11	3.0903e-09	0.0293	6447423	3301	prot-a-1987	Myeloid zinc finger 1 || id:prot-a-1987	TRUE	reported	igd	3	TRUE	0.75658	0.24342	0.0104866797449715	34.9621938083102
rs4140	C	T	C	T	0.1266	-0.000205526	0.51882	0.520358	FALSE	FALSE	FALSE	ukb-b-14486	4	173201295	0.000576722	462933	0.719999	Non-cancer illness code, self-reported: osteoarthritis || id:ukb-b-14486	Non-cancer illness code, self-reported: osteoarthritis	Non-cancer illness code, self-reported: osteoarthritis || ||	TRUE	igd	4	7.07946e-07	0.0255	173201295	3301	prot-a-1987	Myeloid zinc finger 1 || id:prot-a-1987	TRUE	reported	igd	3	TRUE	0.48118	0.48118	0.00741157880853806	24.6333706573137
rs6013280	G	A	G	A	0.1215	-0.000638576	0.34827	0.348211	FALSE	FALSE	FALSE	ukb-b-14486	20	50402775	0.000601984	462933	0.29	Non-cancer illness code, self-reported: osteoarthritis || id:ukb-b-14486	Non-cancer illness code, self-reported: osteoarthritis	Non-cancer illness code, self-reported: osteoarthritis || ||	TRUE	igd	20	2.5704e-06	0.0259	50402775	3301	prot-a-1987	Myeloid zinc finger 1 || id:prot-a-1987	TRUE	reported	igd	3	TRUE	0.65173	0.34827	0.00662249780972737	21.9932706610723
rs7002526	T	A	T	A	0.1383	-0.000220737	0.3252	0.329323	FALSE	TRUE	FALSE	ukb-b-14486	8	55273852	0.000652112	462933	0.73	Non-cancer illness code, self-reported: osteoarthritis || id:ukb-b-14486	Non-cancer illness code, self-reported: osteoarthritis	Non-cancer illness code, self-reported: osteoarthritis || ||	TRUE	igd	8	2.39883e-06	0.0293	55273852	3301	prot-a-1987	Myeloid zinc finger 1 || id:prot-a-1987	TRUE	reported	igd	3	FALSE	0.6748	0.3252	0.00670412689946652	22.2661900046992
rs13000111	A	G	A	G	-0.1362	-0.000264386	0.35002	0.339177	FALSE	FALSE	FALSE	ukb-b-14486	2	192425828	0.000615525	462933	0.67	Non-cancer illness code, self-reported: osteoarthritis || id:ukb-b-14486	Non-cancer illness code, self-reported: osteoarthritis	Non-cancer illness code, self-reported: osteoarthritis || ||	TRUE	igd	2	4.7863e-07	0.0271	192425828	3301	prot-a-348	Calcium/calmodulin-dependent protein kinase type II subunit alpha || id:prot-a-348	TRUE	reported	igd	3	TRUE	0.64998	0.35002	0.00759380734173576	25.2436659562572
rs184110925	A	G	A	G	-0.275	0.000963031	0.07511	0.069397	FALSE	FALSE	FALSE	ukb-b-14486	19	54307908	0.0011481	462933	0.4	Non-cancer illness code, self-reported: osteoarthritis || id:ukb-b-14486	Non-cancer illness code, self-reported: osteoarthritis	Non-cancer illness code, self-reported: osteoarthritis || ||	TRUE	igd	19	2.39883e-08	0.0493	54307908	3301	prot-a-348	Calcium/calmodulin-dependent protein kinase type II subunit alpha || id:prot-a-348	TRUE	reported	igd	3	TRUE	0.92489	0.07511	0.00933795015088949	31.0962729948891
rs185298237	C	G	C	G	-0.4479	0.00364163	0.0193	0.017428	FALSE	TRUE	FALSE	ukb-b-14486	1	238848229	0.0022245	462933	0.1	Non-cancer illness code, self-reported: osteoarthritis || id:ukb-b-14486	Non-cancer illness code, self-reported: osteoarthritis	Non-cancer illness code, self-reported: osteoarthritis || ||	TRUE	igd	1	2.39883e-06	0.095	238848229	3301	prot-a-348	Calcium/calmodulin-dependent protein kinase type II subunit alpha || id:prot-a-348	TRUE	reported	igd	3	FALSE	0.9807	0.0193	0.00668889962324965	22.2152756057301
rs58963445	T	C	T	C	-0.3993	0.00228439	0.02182	0.022154	FALSE	FALSE	FALSE	ukb-b-14486	9	109345297	0.00195248	462933	0.24	Non-cancer illness code, self-reported: osteoarthritis || id:ukb-b-14486	Non-cancer illness code, self-reported: osteoarthritis	Non-cancer illness code, self-reported: osteoarthritis || ||	TRUE	igd	9	3.71535e-06	0.0863	109345297	3301	prot-a-348	Calcium/calmodulin-dependent protein kinase type II subunit alpha || id:prot-a-348	TRUE	reported	igd	3	TRUE	0.97818	0.02182	0.00644353303038761	21.3950753419019
rs62143206	T	G	T	G	0.4304	-0.000119171	0.2131	0.210609	FALSE	FALSE	FALSE	ukb-b-14486	19	54326212	0.000703245	462933	0.87	Non-cancer illness code, self-reported: osteoarthritis || id:ukb-b-14486	Non-cancer illness code, self-reported: osteoarthritis	Non-cancer illness code, self-reported: osteoarthritis || ||	TRUE	igd	19	1.99526e-49	0.0291	54326212	3301	prot-a-348	Calcium/calmodulin-dependent protein kinase type II subunit alpha || id:prot-a-348	TRUE	reported	igd	3	TRUE	0.7869	0.2131	0.0621507076729509	218.622742790922
rs72787641	C	T	C	T	-0.3495	0.00081071	0.02663	0.028737	FALSE	FALSE	FALSE	ukb-b-14486	10	10594175	0.00171152	462933	0.64	Non-cancer illness code, self-reported: osteoarthritis || id:ukb-b-14486	Non-cancer illness code, self-reported: osteoarthritis	Non-cancer illness code, self-reported: osteoarthritis || ||	TRUE	igd	10	3.80189e-06	0.0756	10594175	3301	prot-a-348	Calcium/calmodulin-dependent protein kinase type II subunit alpha || id:prot-a-348	TRUE	reported	igd	3	TRUE	0.97337	0.02663	0.00643283593415307	21.3593267916859
rs7770780	T	C	T	C	-0.1861	0.00014634	0.12216	0.120448	FALSE	FALSE	FALSE	ukb-b-14486	6	16118868	0.00088443	462933	0.87	Non-cancer illness code, self-reported: osteoarthritis || id:ukb-b-14486	Non-cancer illness code, self-reported: osteoarthritis	Non-cancer illness code, self-reported: osteoarthritis || ||	TRUE	igd	6	1.28825e-06	0.0384	16118868	3301	prot-a-348	Calcium/calmodulin-dependent protein kinase type II subunit alpha || id:prot-a-348	TRUE	reported	igd	3	TRUE	0.87784	0.12216	0.00706489381915336	23.4729183854055
rs7822526	A	G	A	G	-0.418	-0.00181732	0.01927	0.021227	FALSE	FALSE	FALSE	ukb-b-14486	8	74313441	0.00199025	462933	0.36	Non-cancer illness code, self-reported: osteoarthritis || id:ukb-b-14486	Non-cancer illness code, self-reported: osteoarthritis	Non-cancer illness code, self-reported: osteoarthritis || ||	TRUE	igd	8	3.31131e-06	0.0899	74313441	3301	prot-a-348	Calcium/calmodulin-dependent protein kinase type II subunit alpha || id:prot-a-348	TRUE	reported	igd	3	TRUE	0.98073	0.01927	0.00650657816806757	21.6057810799337
rs138039007	C	T	C	T	-0.3878	-0.00106501	0.02424	0.022086	FALSE	FALSE	FALSE	ukb-b-14486	6	31619153	0.00194555	462933	0.58	Non-cancer illness code, self-reported: osteoarthritis || id:ukb-b-14486	Non-cancer illness code, self-reported: osteoarthritis	Non-cancer illness code, self-reported: osteoarthritis || ||	TRUE	igd	6	1.47911e-06	0.0805	31619153	3301	prot-a-487	Cadherin-related family member 1 || id:prot-a-487	TRUE	reported	igd	3	TRUE	0.97576	0.02424	0.00698129122861386	23.1931982345958
rs148429443	C	T	C	T	0.4251	0.000770959	0.01948	0.017387	FALSE	FALSE	FALSE	ukb-b-14486	6	144296221	0.00222344	462933	0.73	Non-cancer illness code, self-reported: osteoarthritis || id:ukb-b-14486	Non-cancer illness code, self-reported: osteoarthritis	Non-cancer illness code, self-reported: osteoarthritis || ||	TRUE	igd	6	4.0738e-06	0.0923	144296221	3301	prot-a-487	Cadherin-related family member 1 || id:prot-a-487	TRUE	reported	igd	3	TRUE	0.98052	0.01948	0.00638486153265577	21.1990109457493
rs17580	A	T	A	T	0.8347	-0.00244648	0.04977	0.047501	FALSE	TRUE	FALSE	ukb-b-14486	14	94847262	0.00134597	462933	0.0690001	Non-cancer illness code, self-reported: osteoarthritis || id:ukb-b-14486	Non-cancer illness code, self-reported: osteoarthritis	Non-cancer illness code, self-reported: osteoarthritis || ||	TRUE	igd	14	9.77237e-52	0.0552	94847262	3301	prot-a-487	Cadherin-related family member 1 || id:prot-a-487	TRUE	reported	igd	3	FALSE	0.95023	0.04977	0.0647813935131788	228.517499243091
rs4366723	A	G	A	G	-0.1377	-0.000156969	0.35398	0.355435	FALSE	FALSE	FALSE	ukb-b-14486	16	62205178	0.000598975	462933	0.79	Non-cancer illness code, self-reported: osteoarthritis || id:ukb-b-14486	Non-cancer illness code, self-reported: osteoarthritis	Non-cancer illness code, self-reported: osteoarthritis || ||	TRUE	igd	16	1.07152e-07	0.0259	62205178	3301	prot-a-487	Cadherin-related family member 1 || id:prot-a-487	TRUE	reported	igd	3	TRUE	0.64602	0.35398	0.00849023718255065	28.2491343157773
rs6088490	T	C	T	C	0.5291	-0.000529159	0.01529	0.014818	FALSE	FALSE	FALSE	ukb-b-14486	20	32999172	0.00243545	462933	0.83	Non-cancer illness code, self-reported: osteoarthritis || id:ukb-b-14486	Non-cancer illness code, self-reported: osteoarthritis	Non-cancer illness code, self-reported: osteoarthritis || ||	TRUE	igd	20	3.01995e-07	0.1033	32999172	3301	prot-a-487	Cadherin-related family member 1 || id:prot-a-487	TRUE	reported	igd	3	TRUE	0.98471	0.01529	0.00788481400106111	26.2187312084228
rs140527719	C	G	C	G	0.3822	0.00126612	0.02405	0.020612	FALSE	TRUE	FALSE	ukb-b-14486	8	25397068	0.00202659	462933	0.53	Non-cancer illness code, self-reported: osteoarthritis || id:ukb-b-14486	Non-cancer illness code, self-reported: osteoarthritis	Non-cancer illness code, self-reported: osteoarthritis || ||	TRUE	igd	8	3.31131e-06	0.0822	25397068	3301	prot-a-1149	Ferritin || id:prot-a-1149	TRUE	reported	igd	3	FALSE	0.97595	0.02405	0.00650664589683263	21.6060074533944
rs142265884	C	T	C	T	0.3349	-0.00131009	0.03184	0.031222	FALSE	FALSE	FALSE	ukb-b-14486	1	104455433	0.00165491	462933	0.43	Non-cancer illness code, self-reported: osteoarthritis || id:ukb-b-14486	Non-cancer illness code, self-reported: osteoarthritis	Non-cancer illness code, self-reported: osteoarthritis || ||	TRUE	igd	1	2.63027e-06	0.0713	104455433	3301	prot-a-1149	Ferritin || id:prot-a-1149	TRUE	reported	igd	3	TRUE	0.96816	0.03184	0.00663915409851293	22.0489557861698
rs2719310	C	A	C	A	0.1591	0.000192488	0.15206	0.150087	FALSE	FALSE	FALSE	ukb-b-14486	8	34193425	0.00080205	462933	0.81	Non-cancer illness code, self-reported: osteoarthritis || id:ukb-b-14486	Non-cancer illness code, self-reported: osteoarthritis	Non-cancer illness code, self-reported: osteoarthritis || ||	TRUE	igd	8	2.88403e-06	0.034	34193425	3301	prot-a-1149	Ferritin || id:prot-a-1149	TRUE	reported	igd	3	TRUE	0.84794	0.15206	0.00658970024021828	21.8836276387883
rs34477427	G	A	G	A	0.1643	0.0019226	0.1522	0.134508	FALSE	FALSE	FALSE	ukb-b-14486	6	26589359	0.000869402	462933	0.0269998	Non-cancer illness code, self-reported: osteoarthritis || id:ukb-b-14486	Non-cancer illness code, self-reported: osteoarthritis	Non-cancer illness code, self-reported: osteoarthritis || ||	TRUE	igd	6	3.98107e-06	0.0356	26589359	3301	prot-a-1149	Ferritin || id:prot-a-1149	TRUE	reported	igd	3	TRUE	0.8478	0.1522	0.0064111555406475	21.2868755990359
rs35422294	A	G	A	G	0.1217	-0.000294484	0.32727	0.323622	FALSE	FALSE	FALSE	ukb-b-14486	7	101132338	0.000612618	462933	0.630001	Non-cancer illness code, self-reported: osteoarthritis || id:ukb-b-14486	Non-cancer illness code, self-reported: osteoarthritis	Non-cancer illness code, self-reported: osteoarthritis || ||	TRUE	igd	7	3.46737e-06	0.0262	101132338	3301	prot-a-1149	Ferritin || id:prot-a-1149	TRUE	reported	igd	3	TRUE	0.67273	0.32727	0.0064938701527537	21.5633069493274
rs35577680	T	G	T	G	-0.1925	0.000707361	0.0964	0.087846	FALSE	FALSE	FALSE	ukb-b-14486	4	4904522	0.00101072	462933	0.48	Non-cancer illness code, self-reported: osteoarthritis || id:ukb-b-14486	Non-cancer illness code, self-reported: osteoarthritis	Non-cancer illness code, self-reported: osteoarthritis || ||	TRUE	igd	4	4.36516e-06	0.0419	4904522	3301	prot-a-1149	Ferritin || id:prot-a-1149	TRUE	reported	igd	3	TRUE	0.9036	0.0964	0.00635359841735565	21.0945474622271
rs73459016	A	G	A	G	-0.2582	0.00162063	0.06344	0.066388	FALSE	FALSE	FALSE	ukb-b-14486	9	31252231	0.00115768	462933	0.16	Non-cancer illness code, self-reported: osteoarthritis || id:ukb-b-14486	Non-cancer illness code, self-reported: osteoarthritis	Non-cancer illness code, self-reported: osteoarthritis || ||	TRUE	igd	9	3.16228e-07	0.0505	31252231	3301	prot-a-1149	Ferritin || id:prot-a-1149	TRUE	reported	igd	3	TRUE	0.93656	0.06344	0.0078570307784045	26.1256142935657
rs76568656	A	C	A	C	-0.3865	-0.000624184	0.02317	0.019855	FALSE	FALSE	FALSE	ukb-b-14486	14	85943193	0.0020782	462933	0.760001	Non-cancer illness code, self-reported: osteoarthritis || id:ukb-b-14486	Non-cancer illness code, self-reported: osteoarthritis	Non-cancer illness code, self-reported: osteoarthritis || ||	TRUE	igd	14	3.0903e-06	0.0829	85943193	3301	prot-a-1149	Ferritin || id:prot-a-1149	TRUE	reported	igd	3	TRUE	0.97683	0.02317	0.006541751326469	21.72334635586
rs77575406	T	C	T	C	-0.2228	0.000755871	0.08326	0.075759	FALSE	FALSE	FALSE	ukb-b-14486	19	49154373	0.00110418	462933	0.49	Non-cancer illness code, self-reported: osteoarthritis || id:ukb-b-14486	Non-cancer illness code, self-reported: osteoarthritis	Non-cancer illness code, self-reported: osteoarthritis || ||	TRUE	igd	19	2.04174e-06	0.0469	49154373	3301	prot-a-1149	Ferritin || id:prot-a-1149	TRUE	reported	igd	3	TRUE	0.91674	0.08326	0.00679016262307235	22.5538910817438
rs9646901	A	G	A	G	-0.1245	-0.00149121	0.30102	0.299682	FALSE	FALSE	FALSE	ukb-b-14486	2	117382849	0.000625301	462933	0.017	Non-cancer illness code, self-reported: osteoarthritis || id:ukb-b-14486	Non-cancer illness code, self-reported: osteoarthritis	Non-cancer illness code, self-reported: osteoarthritis || ||	TRUE	igd	2	4.16869e-06	0.0271	117382849	3301	prot-a-1149	Ferritin || id:prot-a-1149	TRUE	reported	igd	3	TRUE	0.69898	0.30102	0.00635311435258263	21.092930045782
rs140606184	G	A	G	A	-0.5133	-0.0021493	0.01371	0.013643	FALSE	FALSE	FALSE	ukb-b-14486	2	142383484	0.00253308	462933	0.4	Non-cancer illness code, self-reported: osteoarthritis || id:ukb-b-14486	Non-cancer illness code, self-reported: osteoarthritis	Non-cancer illness code, self-reported: osteoarthritis || ||	TRUE	igd	2	1.69824e-06	0.1072	142383484	3301	prot-a-349	Calcium/calmodulin-dependent protein kinase type II subunit beta || id:prot-a-349	TRUE	reported	igd	3	TRUE	0.98629	0.01371	0.0068976545645984	22.9134112039918
rs17472015	C	T	C	T	0.5288	-0.00375695	0.01501	0.012182	FALSE	FALSE	FALSE	ukb-b-14486	4	48467594	0.00268344	462933	0.16	Non-cancer illness code, self-reported: osteoarthritis || id:ukb-b-14486	Non-cancer illness code, self-reported: osteoarthritis	Non-cancer illness code, self-reported: osteoarthritis || ||	TRUE	igd	4	6.45654e-07	0.1063	48467594	3301	prot-a-349	Calcium/calmodulin-dependent protein kinase type II subunit beta || id:prot-a-349	TRUE	reported	igd	3	TRUE	0.98499	0.01501	0.00744092970942182	24.7316536074736
rs175184	C	G	C	G	0.1301	7.46324e-05	0.50922	0.494642	FALSE	TRUE	TRUE	ukb-b-14486	22	20144902	0.000581366	462933	0.9	Non-cancer illness code, self-reported: osteoarthritis || id:ukb-b-14486	Non-cancer illness code, self-reported: osteoarthritis	Non-cancer illness code, self-reported: osteoarthritis || ||	TRUE	igd	22	3.16228e-07	0.0254	20144902	3301	prot-a-349	Calcium/calmodulin-dependent protein kinase type II subunit beta || id:prot-a-349	TRUE	reported	igd	3	FALSE	0.49078	0.49078	0.00788503519266711	26.2194725645131
rs184110925	A	G	A	G	-0.3476	0.000963031	0.07511	0.069397	FALSE	FALSE	FALSE	ukb-b-14486	19	54307908	0.0011481	462933	0.4	Non-cancer illness code, self-reported: osteoarthritis || id:ukb-b-14486	Non-cancer illness code, self-reported: osteoarthritis	Non-cancer illness code, self-reported: osteoarthritis || ||	TRUE	igd	19	1.51356e-12	0.0491	54307908	3301	prot-a-349	Calcium/calmodulin-dependent protein kinase type II subunit beta || id:prot-a-349	TRUE	reported	igd	3	TRUE	0.92489	0.07511	0.0149557015031671	50.0879598351453
rs62143206	T	G	T	G	0.562	-0.000119171	0.2131	0.210609	FALSE	FALSE	FALSE	ukb-b-14486	19	54326212	0.000703245	462933	0.87	Non-cancer illness code, self-reported: osteoarthritis || id:ukb-b-14486	Non-cancer illness code, self-reported: osteoarthritis	Non-cancer illness code, self-reported: osteoarthritis || ||	TRUE	igd	19	5.24807e-87	0.0284	54326212	3301	prot-a-349	Calcium/calmodulin-dependent protein kinase type II subunit beta || id:prot-a-349	TRUE	reported	igd	3	TRUE	0.7869	0.2131	0.106048468156262	391.356672017719
rs7636456	T	A	T	A	0.1182	0.000902691	0.51358	0.518902	FALSE	TRUE	TRUE	ukb-b-14486	3	73600559	0.000588201	462933	0.12	Non-cancer illness code, self-reported: osteoarthritis || id:ukb-b-14486	Non-cancer illness code, self-reported: osteoarthritis	Non-cancer illness code, self-reported: osteoarthritis || ||	TRUE	igd	3	2.51189e-06	0.0251	73600559	3301	prot-a-349	Calcium/calmodulin-dependent protein kinase type II subunit beta || id:prot-a-349	TRUE	reported	igd	3	FALSE	0.48642	0.48642	0.00667319996317408	22.1627833636374
rs77276230	T	G	T	G	-0.3551	-0.00110373	0.03533	0.027513	FALSE	FALSE	FALSE	ukb-b-14486	17	59866227	0.00178299	462933	0.54	Non-cancer illness code, self-reported: osteoarthritis || id:ukb-b-14486	Non-cancer illness code, self-reported: osteoarthritis	Non-cancer illness code, self-reported: osteoarthritis || ||	TRUE	igd	17	1.54882e-06	0.0739	59866227	3301	prot-a-349	Calcium/calmodulin-dependent protein kinase type II subunit beta || id:prot-a-349	TRUE	reported	igd	3	TRUE	0.96467	0.03533	0.00694607988365154	23.0754011156631
rs7826526	G	C	G	C	-0.2445	-0.00132977	0.0598	0.059489	FALSE	TRUE	FALSE	ukb-b-14486	8	2977327	0.001215	462933	0.27	Non-cancer illness code, self-reported: osteoarthritis || id:ukb-b-14486	Non-cancer illness code, self-reported: osteoarthritis	Non-cancer illness code, self-reported: osteoarthritis || ||	TRUE	igd	8	3.54813e-06	0.0528	2977327	3301	prot-a-349	Calcium/calmodulin-dependent protein kinase type II subunit beta || id:prot-a-349	TRUE	reported	igd	3	FALSE	0.9402	0.0598	0.00645404984206489	21.4302221508602
rs144197807	C	G	C	G	0.3458	0.00315941	0.03761	0.033496	FALSE	TRUE	FALSE	ukb-b-14486	7	71567359	0.00162451	462933	0.0519996	Non-cancer illness code, self-reported: osteoarthritis || id:ukb-b-14486	Non-cancer illness code, self-reported: osteoarthritis	Non-cancer illness code, self-reported: osteoarthritis || ||	TRUE	igd	7	2.34423e-07	0.0669	71567359	3301	prot-a-342	Calcium-binding and coiled-coil domain-containing protein 2 || id:prot-a-342	TRUE	reported	igd	3	FALSE	0.96239	0.03761	0.00802881176964583	26.7014307898536
rs17550944	A	G	A	G	-0.3466	0.00107488	0.03458	0.031025	FALSE	FALSE	FALSE	ukb-b-14486	7	7812359	0.00166049	462933	0.52	Non-cancer illness code, self-reported: osteoarthritis || id:ukb-b-14486	Non-cancer illness code, self-reported: osteoarthritis	Non-cancer illness code, self-reported: osteoarthritis || ||	TRUE	igd	7	3.46737e-06	0.0747	7812359	3301	prot-a-342	Calcium-binding and coiled-coil domain-containing protein 2 || id:prot-a-342	TRUE	reported	igd	3	TRUE	0.96542	0.03458	0.0064795848949078	21.5155624819644
rs3002005	T	C	T	C	0.1234	-0.00025654	0.63457	0.635463	FALSE	FALSE	FALSE	ukb-b-14486	6	56611336	0.000594564	462933	0.67	Non-cancer illness code, self-reported: osteoarthritis || id:ukb-b-14486	Non-cancer illness code, self-reported: osteoarthritis	Non-cancer illness code, self-reported: osteoarthritis || ||	TRUE	igd	6	1.14815e-06	0.0254	56611336	3301	prot-a-342	Calcium-binding and coiled-coil domain-containing protein 2 || id:prot-a-342	TRUE	reported	igd	3	TRUE	0.36543	0.36543	0.00709942416355756	23.5884648327915
rs62245853	T	C	T	C	-0.1488	-0.000173517	0.21294	0.19758	FALSE	FALSE	FALSE	ukb-b-14486	3	11791515	0.000733275	462933	0.81	Non-cancer illness code, self-reported: osteoarthritis || id:ukb-b-14486	Non-cancer illness code, self-reported: osteoarthritis	Non-cancer illness code, self-reported: osteoarthritis || ||	TRUE	igd	3	1.12202e-06	0.0306	11791515	3301	prot-a-342	Calcium-binding and coiled-coil domain-containing protein 2 || id:prot-a-342	TRUE	reported	igd	3	TRUE	0.78706	0.21294	0.00711242274416429	23.6319631451609
rs73164161	A	G	A	G	0.4141	0.00170502	0.01928	0.019935	FALSE	FALSE	FALSE	ukb-b-14486	3	161174939	0.00205099	462933	0.41	Non-cancer illness code, self-reported: osteoarthritis || id:ukb-b-14486	Non-cancer illness code, self-reported: osteoarthritis	Non-cancer illness code, self-reported: osteoarthritis || ||	TRUE	igd	3	3.63078e-06	0.0894	161174939	3301	prot-a-342	Calcium-binding and coiled-coil domain-containing protein 2 || id:prot-a-342	TRUE	reported	igd	3	TRUE	0.98072	0.01928	0.0064576762960019	21.4423418029016
rs1830569	C	G	C	G	-0.3908	-0.00101215	0.02455	0.023779	FALSE	TRUE	FALSE	ukb-b-14486	6	82258772	0.00188461	462933	0.59	Non-cancer illness code, self-reported: osteoarthritis || id:ukb-b-14486	Non-cancer illness code, self-reported: osteoarthritis	Non-cancer illness code, self-reported: osteoarthritis || ||	TRUE	igd	6	2.45471e-06	0.083	82258772	3301	prot-a-2358	PR domain zinc finger protein 4 || id:prot-a-2358	TRUE	reported	igd	3	FALSE	0.97545	0.02455	0.00667114609975701	22.1559163379629
rs2884469	T	C	T	C	0.3528	0.000276864	0.03216	0.032861	FALSE	FALSE	FALSE	ukb-b-14486	10	20069001	0.00160516	462933	0.86	Non-cancer illness code, self-reported: osteoarthritis || id:ukb-b-14486	Non-cancer illness code, self-reported: osteoarthritis	Non-cancer illness code, self-reported: osteoarthritis || ||	TRUE	igd	10	2.63027e-07	0.0686	20069001	3301	prot-a-2358	PR domain zinc finger protein 4 || id:prot-a-2358	TRUE	reported	igd	3	TRUE	0.96784	0.03216	0.00794872581189242	26.4329547632443
rs4521560	C	G	C	G	-0.21	-0.000536067	0.90026	0.904001	FALSE	TRUE	FALSE	ukb-b-14486	6	161841665	0.00101699	462933	0.6	Non-cancer illness code, self-reported: osteoarthritis || id:ukb-b-14486	Non-cancer illness code, self-reported: osteoarthritis	Non-cancer illness code, self-reported: osteoarthritis || ||	TRUE	igd	6	2.81838e-06	0.0448	161841665	3301	prot-a-2358	PR domain zinc finger protein 4 || id:prot-a-2358	TRUE	reported	igd	3	FALSE	0.0997400000000001	0.0997400000000001	0.00661234940006889	21.9593435227961
rs597331	A	G	A	G	0.1319	0.001536	0.46301	0.459567	FALSE	FALSE	FALSE	ukb-b-14486	2	21262427	0.000577277	462933	0.00779992	Non-cancer illness code, self-reported: osteoarthritis || id:ukb-b-14486	Non-cancer illness code, self-reported: osteoarthritis	Non-cancer illness code, self-reported: osteoarthritis || ||	TRUE	igd	2	1e-07	0.0248	21262427	3301	prot-a-2358	PR domain zinc finger protein 4 || id:prot-a-2358	TRUE	reported	igd	3	TRUE	0.53699	0.46301	0.00849640097465153	28.2698185290791
rs67810171	A	G	A	G	-0.2237	0.00092304	0.10342	0.105843	FALSE	FALSE	FALSE	ukb-b-14486	13	76245239	0.000931711	462933	0.32	Non-cancer illness code, self-reported: osteoarthritis || id:ukb-b-14486	Non-cancer illness code, self-reported: osteoarthritis	Non-cancer illness code, self-reported: osteoarthritis || ||	TRUE	igd	13	3.80189e-08	0.0407	76245239	3301	prot-a-2358	PR domain zinc finger protein 4 || id:prot-a-2358	TRUE	reported	igd	3	TRUE	0.89658	0.10342	0.00906862005732907	30.1911698172879
rs7212060	T	G	T	G	-0.1502	-0.000552422	0.30024	0.300859	FALSE	FALSE	FALSE	ukb-b-14486	17	64215398	0.000623714	462933	0.38	Non-cancer illness code, self-reported: osteoarthritis || id:ukb-b-14486	Non-cancer illness code, self-reported: osteoarthritis	Non-cancer illness code, self-reported: osteoarthritis || ||	TRUE	igd	17	2.5704e-08	0.027	64215398	3301	prot-a-2358	PR domain zinc finger protein 4 || id:prot-a-2358	TRUE	reported	igd	3	TRUE	0.69976	0.30024	0.00928783112170815	30.9278071200106
rs73118453	G	A	G	A	0.4568	-0.00252302	0.01876	0.016219	FALSE	FALSE	FALSE	ukb-b-14486	7	39009688	0.00235896	462933	0.28	Non-cancer illness code, self-reported: osteoarthritis || id:ukb-b-14486	Non-cancer illness code, self-reported: osteoarthritis	Non-cancer illness code, self-reported: osteoarthritis || ||	TRUE	igd	7	3.63078e-06	0.0986	39009688	3301	prot-a-2358	PR domain zinc finger protein 4 || id:prot-a-2358	TRUE	reported	igd	3	TRUE	0.98124	0.01876	0.00646008386613603	21.4503879796927
rs75593216	T	C	T	C	0.5066	-0.000614438	0.01765	0.01804	FALSE	FALSE	FALSE	ukb-b-14486	11	95747629	0.00215972	462933	0.780001	Non-cancer illness code, self-reported: osteoarthritis || id:ukb-b-14486	Non-cancer illness code, self-reported: osteoarthritis	Non-cancer illness code, self-reported: osteoarthritis || ||	TRUE	igd	11	1.51356e-07	0.0965	95747629	3301	prot-a-2358	PR domain zinc finger protein 4 || id:prot-a-2358	TRUE	reported	igd	3	TRUE	0.98235	0.01765	0.00827979116572223	27.5430820229278
rs3223	A	G	A	G	-0.1458	0.000174146	0.1987	0.198295	FALSE	FALSE	FALSE	ukb-b-14486	20	10278372	0.000719933	462933	0.81	Non-cancer illness code, self-reported: osteoarthritis || id:ukb-b-14486	Non-cancer illness code, self-reported: osteoarthritis	Non-cancer illness code, self-reported: osteoarthritis || ||	TRUE	igd	20	4.57088e-06	0.0318	10278372	3301	prot-a-357	Calcium-regulated heat stable protein 1 || id:prot-a-357	TRUE	reported	igd	3	TRUE	0.8013	0.1987	0.00632788222502609	21.0086235559329
rs4257162	C	T	C	T	0.1206	-0.000333953	0.53752	0.535786	FALSE	FALSE	FALSE	ukb-b-14486	15	86391705	0.000573577	462933	0.56	Non-cancer illness code, self-reported: osteoarthritis || id:ukb-b-14486	Non-cancer illness code, self-reported: osteoarthritis	Non-cancer illness code, self-reported: osteoarthritis || ||	TRUE	igd	15	1.04713e-06	0.0247	86391705	3301	prot-a-357	Calcium-regulated heat stable protein 1 || id:prot-a-357	TRUE	reported	igd	3	TRUE	0.46248	0.46248	0.00717017900527025	23.8252518590617
rs4853777	A	G	A	G	0.234	0.00106304	0.06437	0.061744	FALSE	FALSE	FALSE	ukb-b-14486	2	2688306	0.00118987	462933	0.37	Non-cancer illness code, self-reported: osteoarthritis || id:ukb-b-14486	Non-cancer illness code, self-reported: osteoarthritis	Non-cancer illness code, self-reported: osteoarthritis || ||	TRUE	igd	2	3.0903e-06	0.0502	2688306	3301	prot-a-357	Calcium-regulated heat stable protein 1 || id:prot-a-357	TRUE	reported	igd	3	TRUE	0.93563	0.06437	0.00653927286696517	21.7150619032263
rs491444	C	A	C	A	0.1592	0.00101436	0.16125	0.16527	FALSE	FALSE	FALSE	ukb-b-14486	11	128973763	0.0007722	462933	0.19	Non-cancer illness code, self-reported: osteoarthritis || id:ukb-b-14486	Non-cancer illness code, self-reported: osteoarthritis	Non-cancer illness code, self-reported: osteoarthritis || ||	TRUE	igd	11	3.63078e-06	0.0344	128973763	3301	prot-a-357	Calcium-regulated heat stable protein 1 || id:prot-a-357	TRUE	reported	igd	3	TRUE	0.83875	0.16125	0.00644636709180144	21.4045466006745
rs568982	T	C	T	C	-0.1573	2.67787e-07	0.18375	0.182239	FALSE	FALSE	FALSE	ukb-b-14486	9	101133378	0.00074528	462933	1	Non-cancer illness code, self-reported: osteoarthritis || id:ukb-b-14486	Non-cancer illness code, self-reported: osteoarthritis	Non-cancer illness code, self-reported: osteoarthritis || ||	TRUE	igd	9	1.47911e-06	0.0327	101133378	3301	prot-a-357	Calcium-regulated heat stable protein 1 || id:prot-a-357	TRUE	reported	igd	3	TRUE	0.81625	0.18375	0.00696117646897965	23.1259046746086
rs61936370	T	C	T	C	0.2411	-0.00194956	0.06863	0.065629	FALSE	FALSE	FALSE	ukb-b-14486	12	132179549	0.00116262	462933	0.0940005	Non-cancer illness code, self-reported: osteoarthritis || id:ukb-b-14486	Non-cancer illness code, self-reported: osteoarthritis	Non-cancer illness code, self-reported: osteoarthritis || ||	TRUE	igd	12	2.0893e-06	0.0508	132179549	3301	prot-a-357	Calcium-regulated heat stable protein 1 || id:prot-a-357	TRUE	reported	igd	3	TRUE	0.93137	0.06863	0.0067774766710352	22.5114664766212
rs62405389	G	A	G	A	-0.1823	0.00136405	0.12249	0.112905	FALSE	FALSE	FALSE	ukb-b-14486	6	50432294	0.00090953	462933	0.13	Non-cancer illness code, self-reported: osteoarthritis || id:ukb-b-14486	Non-cancer illness code, self-reported: osteoarthritis	Non-cancer illness code, self-reported: osteoarthritis || ||	TRUE	igd	6	2.34423e-06	0.0386	50432294	3301	prot-a-357	Calcium-regulated heat stable protein 1 || id:prot-a-357	TRUE	reported	igd	3	TRUE	0.87751	0.12249	0.00671163840512886	22.291306285889
rs76131864	A	G	A	G	-0.2362	0.00116652	0.07547	0.070808	FALSE	FALSE	FALSE	ukb-b-14486	8	17948235	0.00112268	462933	0.3	Non-cancer illness code, self-reported: osteoarthritis || id:ukb-b-14486	Non-cancer illness code, self-reported: osteoarthritis	Non-cancer illness code, self-reported: osteoarthritis || ||	TRUE	igd	8	7.24436e-07	0.0477	17948235	3301	prot-a-357	Calcium-regulated heat stable protein 1 || id:prot-a-357	TRUE	reported	igd	3	TRUE	0.92453	0.07547	0.007373326161937	24.5052884929813
